# Supplementary material for: Bis[1,2-bis­(diphenyl­phosphino)ethane-κ2 P:P′]silver(I) bis­(chloro­difluoro­acetato-κO)(4-chloro­phen­yl)diphenyl­stannate(IV)
Source: Acta Crystallogr Sect E Struct Rep Online. 2008 May 17;64(Pt 6):m819. doi: 10.1107/S1600536808014128 (PMC2961517; doi:10.1107/S1600536808014128)
Supplement: Supplementary file 1 [file e-64-0m819-sup1.cif]

##############################################################################
###                                                                        ###
###        Electronic paper (Acta Crystallographica Section E)             ###
###                                                                        ###
##############################################################################
#                                                                            #
# This CIF contains the data in a paper accepted for publication in Acta     #
# Crystallographica Section E. It conforms to the requirements of Notes      #
# for Authors for Section E, and has been peer reviewed under the auspices   #
# of the IUCr Commission on Journals.                                        #
#                                                                            #
# Full details of the Crystallographic Information File format               #
# are given in the paper "The Crystallographic Information File (CIF):       #
# a New Standard Archive File for Crystallography" by S. R. Hall, F. H.      #
# Allen and I. D. Brown [Acta Cryst. (1991), A47, 655-685].                  #
#                                                                            #
# The current version of the core CIF dictionary is obtainable from          #
# ftp://ftp.iucr.org/pub/cif_core.dic. The current version number is 2.4.    #
#                                                                            #
# Software is freely available for graphical display of the structure(s) in  #
# this CIF.  For information consult the CIF home page http://www.iucr.org/  #
# cif/home.html                                                              #
#                                                                            #
# This file may be used for bona fide research purposes within the           #
# scientific community so long as proper attribution is given to the journal # 
# article from which it was obtained.                                        #
#                                                                            #
##############################################################################
                                             
data_global
_audit_creation_method     SHELXL-97
_journal_date_recd_electronic     2008-04-10
_journal_date_accepted     2008-05-12
_journal_name_full     'Acta Crystallographica, Section E'
_journal_year     2008
_journal_volume     64
_journal_issue      6
_journal_page_first     m819
_journal_page_last     m819
_journal_paper_category     QM
_journal_coeditor_code     BQ2076
_publ_contact_author
;
     Dr. Seik Weng Ng
     Department of Chemistry
     University of Malaya
     50603 Kuala Lumpur
     Malaysia
;
_publ_contact_author_email     seikweng@um.edu.my
_publ_contact_author_fax     '03 7967 4193'
_publ_contact_author_phone     '03 7967 6778'
_publ_section_title
;
Bis[1,2-bis(diphenylphosphino)ethane-\k^2^<i>P</i>:<i>P</i>']silver(I)
bis(chlorodifluoroacetato-\k<i>O</i>)(4-chlorophenyl)diphenylstannate(IV)
;
loop_
    _publ_author_name
    _publ_author_address
    'Teo, Yin Yin'
;
     Department of Chemistry
     University of Malaya
     50603 Kuala Lumpur
     Malaysia
;
    'Lo, Kong Mun'
;
     Department of Chemistry
     University of Malaya
     50603 Kuala Lumpur
     Malaysia
;
    'Ng, Seik Weng'
;
     Department of Chemistry
     University of Malaya
     50603 Kuala Lumpur
     Malaysia
;
data_I
_audit_creation_method     SHELXL-97
_chemical_name_systematic
;
Bis[1,2-bis(diphenylphosphino)ethane-\k^2^<i>P</i>:<i>P</i>']silver(I)
bis(chlorodifluoroacetato-\kO)(4-chlorophenyl)diphenylstannate(IV)
;
_chemical_name_common     ?
_chemical_formula_moiety     'C52 H48 Ag1 P4 +, C22 H14 Cl3 F4 O4 Sn  -'
_chemical_formula_sum     'C74 H62 Ag Cl3 F4 O4 P4 Sn'
_chemical_formula_iupac
                    '[Ag (C26 H24 P2)2] [Sn (C2 Cl F2 O2)2 (C6 H5)2 (C6 H4 Cl)]'
_chemical_formula_weight     1548.03
_chemical_melting_point     ?
_symmetry_cell_setting     Triclinic
_symmetry_space_group_name_H-M     'P -1'
_symmetry_space_group_name_Hall     '-P 1'
loop_
    _symmetry_equiv_pos_as_xyz
    'x, y, z'
    '-x, -y, -z'
_cell_length_a     13.4774(3)
_cell_length_b     15.4957(5)
_cell_length_c     18.1475(4)
_cell_angle_alpha     69.674(2)
_cell_angle_beta     84.646(2)
_cell_angle_gamma     74.030(2)
_cell_volume     3416.8(2)
_cell_formula_units_Z     2
_cell_measurement_reflns_used     3393
_cell_measurement_theta_min     2.3
_cell_measurement_theta_max     21.7
_cell_measurement_temperature     100(2)
_exptl_crystal_description     Block
_exptl_crystal_colour     Colorless
_exptl_crystal_size_max     0.19
_exptl_crystal_size_mid     0.09
_exptl_crystal_size_min     0.06
_exptl_crystal_density_diffrn     1.505
_exptl_crystal_density_meas     ?
_exptl_crystal_density_method     'not measured'
_exptl_crystal_F_000     1564
_exptl_absorpt_coefficient_mu     0.923
_exptl_absorpt_correction_type     Multi-scan
_exptl_absorpt_process_details     'SADABS (Sheldrick, 1996)'
_exptl_absorpt_correction_T_min     0.8441
_exptl_absorpt_correction_T_max     0.9467
_diffrn_ambient_temperature     100(2)
_diffrn_radiation_type     MoK\a
_diffrn_radiation_wavelength     0.71073
_diffrn_radiation_source     'fine-focus sealed tube'
_diffrn_radiation_monochromator     graphite
_diffrn_measurement_device_type     'Bruker SMART APEX'
_diffrn_measurement_method     \w
_diffrn_detector_area_resol_mean     ?
_diffrn_reflns_number     37182
_diffrn_reflns_av_R_equivalents     0.0755
_diffrn_reflns_av_sigmaI/netI     0.1158
_diffrn_reflns_theta_min     1.18
_diffrn_reflns_theta_max     27.50
_diffrn_reflns_theta_full     27.50
_diffrn_measured_fraction_theta_max     0.988
_diffrn_measured_fraction_theta_full     0.988
_diffrn_reflns_limit_h_min     -17
_diffrn_reflns_limit_h_max     17
_diffrn_reflns_limit_k_min     -20
_diffrn_reflns_limit_k_max     15
_diffrn_reflns_limit_l_min     -23
_diffrn_reflns_limit_l_max     23
_diffrn_standards_number     0
_diffrn_standards_interval_count     0
_diffrn_standards_interval_time     0
_diffrn_standards_decay_%     0
_reflns_number_total     16111
_reflns_number_gt     10301
_reflns_threshold_expression     I>2\s(I)
_refine_ls_structure_factor_coef     Fsqd
_refine_ls_matrix_type     full
_refine_ls_R_factor_all     0.1001
_refine_ls_R_factor_gt     0.0567
_refine_ls_wR_factor_gt     0.1177
_refine_ls_wR_factor_ref     0.1481
_refine_ls_goodness_of_fit_ref     1.008
_refine_ls_restrained_S_all     1.020
_refine_ls_number_reflns     16111
_refine_ls_number_parameters     868
_refine_ls_number_restraints     118
_refine_ls_hydrogen_treatment     constr
_refine_ls_weighting_scheme     calc
_refine_ls_weighting_details
         'calc w=1/[\s^2^(Fo^2^)+(0.0516P)^2^+3.4764P] where P=(Fo^2^+2Fc^2^)/3'
_atom_sites_solution_hydrogens     geom
_atom_sites_solution_primary     direct
_atom_sites_solution_secondary     difmap
_refine_ls_shift/su_max     0.001
_refine_ls_shift/su_mean     0.000
_refine_diff_density_max     1.355
_refine_diff_density_min     -1.757
_refine_ls_extinction_method     none
_refine_ls_extinction_coef     ?
loop_
    _atom_type_symbol
    _atom_type_description
    _atom_type_scat_dispersion_real
    _atom_type_scat_dispersion_imag
    _atom_type_scat_source
    'C' 'C' 0.0033 0.0016
                         'International Tables Vol C Tables 4.2.6.8 and 6.1.1.4'
    'H' 'H' 0.0000 0.0000
                         'International Tables Vol C Tables 4.2.6.8 and 6.1.1.4'
    'O' 'O' 0.0106 0.0060
                         'International Tables Vol C Tables 4.2.6.8 and 6.1.1.4'
    'F' 'F' 0.0171 0.0103
                         'International Tables Vol C Tables 4.2.6.8 and 6.1.1.4'
    'P' 'P' 0.1023 0.0942
                         'International Tables Vol C Tables 4.2.6.8 and 6.1.1.4'
    'Cl' 'Cl' 0.1484 0.1585
                         'International Tables Vol C Tables 4.2.6.8 and 6.1.1.4'
    'Ag' 'Ag' -0.8971 1.1015
                         'International Tables Vol C Tables 4.2.6.8 and 6.1.1.4'
    'Sn' 'Sn' -0.6537 1.4246
                         'International Tables Vol C Tables 4.2.6.8 and 6.1.1.4'
_computing_data_collection     'APEX2 (Bruker, 2007)'
_computing_cell_refinement     'SAINT (Bruker, 2007)'
_computing_data_reduction     'SAINT (Bruker, 2007)'
_computing_structure_solution     'SHELXS97 (Sheldrick, 2008)'
_computing_structure_refinement     'SHELXL97 (Sheldrick, 2008)'
_computing_molecular_graphics     'X-SEED (Barbour, 2001)'
_computing_publication_material     'publCIF (Westrip, 2008)'
loop_
    _atom_site_type_symbol
    _atom_site_label
    _atom_site_fract_x
    _atom_site_fract_y
    _atom_site_fract_z
    _atom_site_U_iso_or_equiv
    _atom_site_adp_type
    _atom_site_calc_flag
    _atom_site_refinement_flags
    _atom_site_occupancy
    _atom_site_disorder_assembly
    _atom_site_disorder_group
    Sn Sn1 0.18356(3) 0.41136(3) 0.74160(2) 0.02029(10) Uani d . 1 . .
    Ag Ag1 0.34144(3) -0.12991(3) 0.74626(2) 0.01634(10) Uani d . 1 . .
    Cl Cl1 -0.16052(14) 0.15843(14) 0.80533(11) 0.0334(5) Uani d PDU 0.813(4) A
                                                                               1
    Cl Cl2 0.13197(16) 0.43648(19) 1.02140(12) 0.0509(7) Uani d PDU 0.813(4) A 3
    Cl Cl3 0.1026(3) 0.4097(2) 0.45258(17) 0.0712(12) Uani d PDU 0.722(5) B 3
    F F1 0.3254(3) 0.3662(3) 1.02756(19) 0.0261(11) Uani d PDU 0.813(4) A 3
    F F2 0.2350(4) 0.2721(3) 1.0236(2) 0.0530(14) Uani d PDU 0.813(4) A 3
    F F3 0.1652(5) 0.5441(3) 0.4608(3) 0.0505(17) Uani d PDU 0.722(5) B 3
    F F4 0.2835(4) 0.4236(5) 0.4476(3) 0.077(3) Uani d PDU 0.722(5) B 3
    Cl Cl2' 0.2959(8) 0.2388(5) 1.0223(4) 0.0530(14) Uani d PDU 0.19 A 4
    Cl Cl3' 0.2789(5) 0.5165(6) 0.4514(3) 0.059(3) Uani d PDU 0.278(5) B 4
    F F1' 0.2994(11) 0.3969(9) 1.0274(5) 0.0261(11) Uani d PDU 0.19 A 4
    F F2' 0.1466(7) 0.3712(11) 1.0226(5) 0.0509(7) Uani d PDU 0.19 A 4
    F F3' 0.0957(6) 0.5099(9) 0.4631(5) 0.074(5) Uani d PDU 0.278(5) B 4
    F F4' 0.2082(12) 0.3847(7) 0.4476(5) 0.071(5) Uani d PDU 0.278(5) B 4
    P P1 0.43266(10) -0.27742(10) 0.71408(7) 0.0162(3) Uani d . 1 . .
    P P2 0.26737(10) -0.24426(10) 0.85526(7) 0.0157(3) Uani d . 1 . .
    P P3 0.40448(10) -0.00758(10) 0.77467(7) 0.0170(3) Uani d . 1 . .
    P P4 0.22324(10) 0.01273(10) 0.65085(7) 0.0170(3) Uani d . 1 . .
    O O1 0.1970(3) 0.3585(3) 0.8728(2) 0.0250(9) Uani d . 1 . .
    O O2 0.2980(3) 0.4534(3) 0.8737(2) 0.0236(8) Uani d . 1 . .
    O O3 0.1653(3) 0.4574(3) 0.6122(2) 0.0249(9) Uani d . 1 . .
    O O4 0.2539(3) 0.3173(3) 0.5987(2) 0.0342(10) Uani d . 1 . .
    C C1 0.0862(4) 0.3184(4) 0.7596(3) 0.0210(12) Uani d . 1 A .
    C C2 0.0951(4) 0.2341(4) 0.8233(3) 0.0231(12) Uani d . 1 . .
    H H2 0.1525 0.2116 0.8579 0.028 Uiso calc R 1 . .
    C C3 0.0214(5) 0.1825(4) 0.8372(3) 0.0287(13) Uani d . 1 A .
    H H3 0.0291 0.1244 0.8800 0.034 Uiso calc R 1 . .
    C C4 -0.0633(4) 0.2173(4) 0.7876(3) 0.0290(13) Uani d D 1 . .
    H H4 -0.1156 0.1841 0.7980 0.035 Uiso calc PR 0.187(4) A 2
    C C5 -0.0729(5) 0.2994(5) 0.7231(4) 0.0351(15) Uani d . 1 A .
    H H5 -0.1299 0.3213 0.6883 0.042 Uiso calc R 1 . .
    C C6 0.0012(4) 0.3493(4) 0.7100(3) 0.0298(14) Uani d . 1 . .
    H H6 -0.0059 0.4062 0.6660 0.036 Uiso calc R 1 A .
    C C7 0.3472(4) 0.3784(4) 0.7282(3) 0.0260(13) Uani d . 1 A .
    C C8 0.4138(5) 0.3012(4) 0.7814(3) 0.0297(14) Uani d . 1 . .
    H H8 0.3861 0.2587 0.8242 0.036 Uiso calc R 1 . .
    C C9 0.5190(5) 0.2854(5) 0.7730(4) 0.0380(17) Uani d . 1 A .
    H H9 0.5637 0.2312 0.8085 0.046 Uiso calc R 1 . .
    C C10 0.5589(5) 0.3497(5) 0.7120(4) 0.0391(17) Uani d D 1 . .
    H H10 0.6316 0.3407 0.7076 0.047 Uiso calc PR 0.813(4) A 1
    Cl Cl1' 0.6905(9) 0.3299(19) 0.7021(15) 0.171(10) Uani d PDU 0.187(4) A 2
    C C11 0.4963(5) 0.4253(5) 0.6585(4) 0.0346(15) Uani d . 1 A .
    H H11 0.5251 0.4674 0.6160 0.042 Uiso calc R 1 . .
    C C12 0.3899(5) 0.4407(5) 0.6663(3) 0.0304(14) Uani d . 1 . .
    H H12 0.3459 0.4939 0.6293 0.036 Uiso calc R 1 A .
    C C13 0.0986(4) 0.5528(4) 0.7339(3) 0.0202(11) Uani d . 1 . .
    C C14 0.0815(5) 0.6263(4) 0.6624(3) 0.0287(13) Uani d . 1 . .
    H H14 0.1089 0.6138 0.6159 0.034 Uiso calc R 1 . .
    C C15 0.0251(5) 0.7179(4) 0.6573(4) 0.0337(15) Uani d . 1 . .
    H H15 0.0141 0.7669 0.6075 0.040 Uiso calc R 1 . .
    C C16 -0.0152(4) 0.7388(4) 0.7241(3) 0.0313(14) Uani d . 1 . .
    H H16 -0.0527 0.8017 0.7206 0.038 Uiso calc R 1 . .
    C C17 0.0001(4) 0.6661(4) 0.7957(3) 0.0274(13) Uani d . 1 . .
    H H17 -0.0277 0.6790 0.8420 0.033 Uiso calc R 1 . .
    C C18 0.0561(4) 0.5738(4) 0.8008(3) 0.0249(12) Uani d . 1 . .
    H H18 0.0655 0.5246 0.8506 0.030 Uiso calc R 1 . .
    C C19 0.2499(4) 0.3938(4) 0.9047(3) 0.0210(12) Uani d D 1 A .
    C C20 0.2436(4) 0.3606(4) 0.9940(3) 0.0322(14) Uani d D 1 . .
    C C21 0.2060(4) 0.4013(4) 0.5744(3) 0.0254(13) Uani d D 1 B .
    C C22 0.1933(4) 0.4485(4) 0.4850(3) 0.0371(16) Uani d D 1 . .
    C C23 0.4185(4) -0.2828(4) 0.6172(3) 0.0194(11) Uani d . 1 . .
    C C24 0.4972(4) -0.2732(4) 0.5614(3) 0.0277(13) Uani d . 1 . .
    H H24 0.5598 -0.2644 0.5738 0.033 Uiso calc R 1 . .
    C C25 0.4830(6) -0.2766(5) 0.4875(3) 0.0388(17) Uani d . 1 . .
    H H25 0.5367 -0.2709 0.4497 0.047 Uiso calc R 1 . .
    C C27 0.3918(6) -0.2882(5) 0.4686(3) 0.045(2) Uani d . 1 . .
    H H27 0.3831 -0.2907 0.4181 0.054 Uiso calc R 1 . .
    C C28 0.3134(5) -0.2961(5) 0.5227(3) 0.0406(17) Uani d . 1 . .
    H H28 0.2507 -0.3042 0.5095 0.049 Uiso calc R 1 . .
    C C29 0.3258(5) -0.2922(4) 0.5963(3) 0.0286(13) Uani d . 1 . .
    H H29 0.2707 -0.2960 0.6330 0.034 Uiso calc R 1 . .
    C C30 0.5692(4) -0.3352(4) 0.7361(3) 0.0180(11) Uani d . 1 . .
    C C31 0.6268(4) -0.2935(4) 0.7664(3) 0.0205(11) Uani d . 1 . .
    H H31 0.5951 -0.2347 0.7745 0.025 Uiso calc R 1 . .
    C C32 0.7299(4) -0.3368(5) 0.7848(3) 0.0300(14) Uani d . 1 . .
    H H32 0.7692 -0.3073 0.8048 0.036 Uiso calc R 1 . .
    C C33 0.7756(4) -0.4231(5) 0.7742(3) 0.0338(15) Uani d . 1 . .
    H H33 0.8464 -0.4530 0.7870 0.041 Uiso calc R 1 . .
    C C34 0.7198(4) -0.4656(5) 0.7454(3) 0.0327(15) Uani d . 1 . .
    H H34 0.7518 -0.5250 0.7383 0.039 Uiso calc R 1 . .
    C C35 0.6161(4) -0.4223(4) 0.7264(3) 0.0234(12) Uani d . 1 . .
    H H35 0.5773 -0.4523 0.7067 0.028 Uiso calc R 1 . .
    C C36 0.3707(4) -0.3694(4) 0.7792(3) 0.0158(10) Uani d . 1 . .
    H H36A 0.3654 -0.4119 0.7506 0.019 Uiso calc R 1 . .
    H H36B 0.4160 -0.4086 0.8253 0.019 Uiso calc R 1 . .
    C C37 0.2626(4) -0.3305(4) 0.8087(3) 0.0178(11) Uani d . 1 . .
    H H37A 0.2381 -0.3836 0.8471 0.021 Uiso calc R 1 . .
    H H37B 0.2135 -0.2994 0.7641 0.021 Uiso calc R 1 . .
    C C38 0.1386(4) -0.2200(4) 0.8980(3) 0.0187(11) Uani d . 1 . .
    C C39 0.0693(4) -0.1315(4) 0.8647(3) 0.0233(12) Uani d . 1 . .
    H H39 0.0888 -0.0856 0.8197 0.028 Uiso calc R 1 . .
    C C40 -0.0283(4) -0.1102(5) 0.8972(3) 0.0309(14) Uani d . 1 . .
    H H40 -0.0753 -0.0497 0.8747 0.037 Uiso calc R 1 . .
    C C41 -0.0561(4) -0.1777(5) 0.9623(3) 0.0295(14) Uani d . 1 . .
    H H41 -0.1228 -0.1634 0.9843 0.035 Uiso calc R 1 . .
    C C42 0.0110(4) -0.2650(5) 0.9956(3) 0.0314(14) Uani d . 1 . .
    H H42 -0.0093 -0.3109 1.0403 0.038 Uiso calc R 1 . .
    C C43 0.1082(4) -0.2862(4) 0.9639(3) 0.0246(13) Uani d . 1 . .
    H H43 0.1548 -0.3467 0.9874 0.030 Uiso calc R 1 . .
    C C44 0.3491(4) -0.3121(4) 0.9418(3) 0.0193(11) Uani d . 1 . .
    C C45 0.3547(4) -0.4080(4) 0.9852(3) 0.0197(11) Uani d . 1 . .
    H H45 0.3225 -0.4432 0.9658 0.024 Uiso calc R 1 . .
    C C46 0.4067(4) -0.4511(4) 1.0557(3) 0.0254(13) Uani d . 1 . .
    H H46 0.4099 -0.5159 1.0850 0.031 Uiso calc R 1 . .
    C C47 0.4545(4) -0.4003(4) 1.0844(3) 0.0273(13) Uani d . 1 . .
    H H47 0.4880 -0.4296 1.1341 0.033 Uiso calc R 1 . .
    C C48 0.4532(5) -0.3073(4) 1.0405(3) 0.0301(14) Uani d . 1 . .
    H H48 0.4882 -0.2733 1.0590 0.036 Uiso calc R 1 . .
    C C49 0.4007(4) -0.2631(4) 0.9691(3) 0.0209(12) Uani d . 1 . .
    H H49 0.4003 -0.1992 0.9390 0.025 Uiso calc R 1 . .
    C C50 0.3564(4) 0.0103(4) 0.8679(3) 0.0183(11) Uani d . 1 . .
    C C51 0.2711(4) -0.0222(4) 0.9024(3) 0.0238(12) Uani d . 1 . .
    H H51 0.2355 -0.0477 0.8757 0.029 Uiso calc R 1 . .
    C C52 0.2381(5) -0.0172(4) 0.9757(3) 0.0312(14) Uani d . 1 . .
    H H52 0.1807 -0.0407 0.9997 0.037 Uiso calc R 1 . .
    C C53 0.2886(5) 0.0219(5) 1.0147(3) 0.0371(17) Uani d . 1 . .
    H H53 0.2660 0.0252 1.0651 0.044 Uiso calc R 1 . .
    C C54 0.3704(5) 0.0554(5) 0.9797(3) 0.0355(16) Uani d . 1 . .
    H H54 0.4047 0.0822 1.0061 0.043 Uiso calc R 1 . .
    C C55 0.4055(4) 0.0513(4) 0.9055(3) 0.0278(13) Uani d . 1 . .
    H H55 0.4620 0.0763 0.8813 0.033 Uiso calc R 1 . .
    C C56 0.5389(4) -0.0037(4) 0.7712(3) 0.0170(11) Uani d . 1 . .
    C C57 0.5746(4) 0.0730(4) 0.7224(3) 0.0242(12) Uani d . 1 . .
    H H57 0.5268 0.1291 0.6919 0.029 Uiso calc R 1 . .
    C C58 0.6785(4) 0.0689(4) 0.7176(3) 0.0268(13) Uani d . 1 . .
    H H58 0.7016 0.1223 0.6847 0.032 Uiso calc R 1 . .
    C C59 0.7492(4) -0.0138(4) 0.7611(3) 0.0227(12) Uani d . 1 . .
    H H59 0.8211 -0.0179 0.7561 0.027 Uiso calc R 1 . .
    C C60 0.7153(4) -0.0889(4) 0.8112(3) 0.0228(12) Uani d . 1 . .
    H H60 0.7639 -0.1439 0.8423 0.027 Uiso calc R 1 . .
    C C61 0.6111(4) -0.0863(4) 0.8173(3) 0.0213(12) Uani d . 1 . .
    H H61 0.5885 -0.1392 0.8519 0.026 Uiso calc R 1 . .
    C C62 0.3403(4) 0.1056(4) 0.7001(3) 0.0213(12) Uani d . 1 . .
    H H62A 0.3406 0.1591 0.7178 0.026 Uiso calc R 1 . .
    H H62B 0.3795 0.1132 0.6503 0.026 Uiso calc R 1 . .
    C C63 0.2292(4) 0.1095(4) 0.6854(3) 0.0210(11) Uani d . 1 . .
    H H63A 0.1973 0.1716 0.6456 0.025 Uiso calc R 1 . .
    H H63B 0.1893 0.1046 0.7346 0.025 Uiso calc R 1 . .
    C C64 0.0860(4) 0.0357(4) 0.6307(3) 0.0192(11) Uani d . 1 . .
    C C65 0.0534(4) -0.0335(4) 0.6162(3) 0.0298(14) Uani d . 1 . .
    H H65 0.1001 -0.0941 0.6228 0.036 Uiso calc R 1 . .
    C C66 -0.0472(5) -0.0158(5) 0.5919(3) 0.0333(14) Uani d . 1 . .
    H H66 -0.0682 -0.0636 0.5807 0.040 Uiso calc R 1 . .
    C C67 -0.1161(4) 0.0700(5) 0.5841(3) 0.0304(14) Uani d . 1 . .
    H H67 -0.1845 0.0827 0.5665 0.037 Uiso calc R 1 . .
    C C68 -0.0852(5) 0.1373(5) 0.6019(4) 0.0394(16) Uani d . 1 . .
    H H68 -0.1335 0.1963 0.5983 0.047 Uiso calc R 1 . .
    C C69 0.0162(5) 0.1213(5) 0.6254(4) 0.0375(16) Uani d . 1 . .
    H H69 0.0365 0.1689 0.6374 0.045 Uiso calc R 1 . .
    C C70 0.2744(4) 0.0472(4) 0.5509(3) 0.0189(11) Uani d . 1 . .
    C C71 0.3469(5) -0.0209(4) 0.5279(3) 0.0289(14) Uani d . 1 . .
    H H71 0.3717 -0.0831 0.5647 0.035 Uiso calc R 1 . .
    C C72 0.3835(5) 0.0010(5) 0.4515(3) 0.0395(17) Uani d . 1 . .
    H H72 0.4336 -0.0461 0.4360 0.047 Uiso calc R 1 . .
    C C73 0.3481(5) 0.0902(5) 0.3983(3) 0.0346(15) Uani d . 1 . .
    H H73 0.3729 0.1048 0.3458 0.042 Uiso calc R 1 . .
    C C74 0.2759(5) 0.1593(5) 0.4209(3) 0.0384(16) Uani d . 1 . .
    H H74 0.2520 0.2217 0.3842 0.046 Uiso calc R 1 . .
    C C75 0.2390(5) 0.1371(4) 0.4968(3) 0.0324(15) Uani d . 1 . .
    H H75 0.1887 0.1842 0.5121 0.039 Uiso calc R 1 . .
loop_
    _atom_site_aniso_label
    _atom_site_aniso_U_11
    _atom_site_aniso_U_22
    _atom_site_aniso_U_33
    _atom_site_aniso_U_12
    _atom_site_aniso_U_13
    _atom_site_aniso_U_23
    Sn1 0.0262(2) 0.0174(2) 0.01686(18) -0.00631(16) -0.00245(14) -0.00419(15)
    Ag1 0.0203(2) 0.0146(2) 0.01421(18) -0.00492(16) 0.00009(14) -0.00477(15)
    Cl1 0.0331(10) 0.0287(11) 0.0412(11) -0.0200(9) -0.0059(8) -0.0043(8)
    Cl2 0.0482(13) 0.0701(18) 0.0350(11) -0.0151(12) 0.0073(9) -0.0204(11)
    Cl3 0.100(3) 0.0479(19) 0.0606(18) -0.0052(17) -0.0476(17) -0.0114(14)
    F1 0.028(2) 0.028(3) 0.0202(16) -0.005(2) -0.0082(15) -0.0055(16)
    F2 0.066(4) 0.043(3) 0.043(2) -0.018(3) -0.014(3) 0.001(2)
    F3 0.086(4) 0.035(3) 0.025(3) -0.022(3) -0.011(3) 0.004(2)
    F4 0.059(4) 0.111(6) 0.024(3) 0.016(4) 0.010(3) -0.009(3)
    Cl2' 0.066(4) 0.043(3) 0.043(2) -0.018(3) -0.014(3) 0.001(2)
    Cl3' 0.066(5) 0.073(5) 0.037(3) -0.033(4) 0.015(3) -0.010(3)
    F1' 0.028(2) 0.028(3) 0.0202(16) -0.005(2) -0.0082(15) -0.0055(16)
    F2' 0.0482(13) 0.0701(18) 0.0350(11) -0.0151(12) 0.0073(9) -0.0204(11)
    F3' 0.077(9) 0.089(10) 0.045(7) -0.018(8) -0.024(7) -0.004(7)
    F4' 0.096(10) 0.076(9) 0.058(8) -0.036(8) -0.007(7) -0.030(7)
    P1 0.0172(7) 0.0170(7) 0.0140(6) -0.0032(6) -0.0009(5) -0.0056(5)
    P2 0.0164(6) 0.0152(7) 0.0145(6) -0.0049(5) 0.0002(5) -0.0033(5)
    P3 0.0220(7) 0.0161(7) 0.0131(6) -0.0056(6) -0.0007(5) -0.0046(5)
    P4 0.0192(7) 0.0164(7) 0.0156(6) -0.0049(6) -0.0015(5) -0.0049(5)
    O1 0.033(2) 0.028(2) 0.0170(18) -0.0128(19) -0.0060(15) -0.0059(16)
    O2 0.028(2) 0.019(2) 0.0230(19) -0.0091(17) -0.0015(16) -0.0025(16)
    O3 0.032(2) 0.024(2) 0.0184(18) -0.0064(18) -0.0020(16) -0.0073(17)
    O4 0.053(3) 0.017(2) 0.029(2) -0.004(2) -0.0024(19) -0.0054(18)
    C1 0.026(3) 0.021(3) 0.019(3) -0.009(2) 0.002(2) -0.009(2)
    C2 0.027(3) 0.025(3) 0.017(3) -0.007(3) 0.000(2) -0.008(2)
    C3 0.040(4) 0.025(3) 0.022(3) -0.017(3) -0.002(2) -0.002(2)
    C4 0.032(3) 0.031(4) 0.030(3) -0.017(3) 0.000(2) -0.010(3)
    C5 0.035(3) 0.035(4) 0.035(3) -0.012(3) -0.009(3) -0.007(3)
    C6 0.030(3) 0.029(4) 0.027(3) -0.008(3) -0.004(2) -0.004(3)
    C7 0.029(3) 0.026(3) 0.028(3) -0.005(3) -0.005(2) -0.017(3)
    C8 0.034(3) 0.026(3) 0.028(3) -0.002(3) -0.007(2) -0.011(3)
    C9 0.033(4) 0.041(4) 0.046(4) 0.009(3) -0.014(3) -0.032(3)
    C10 0.030(3) 0.060(5) 0.047(4) -0.014(3) 0.008(3) -0.041(4)
    Cl1' 0.168(13) 0.177(13) 0.183(12) -0.050(9) -0.007(9) -0.074(9)
    C11 0.036(4) 0.048(4) 0.039(4) -0.021(3) 0.008(3) -0.032(3)
    C12 0.034(3) 0.029(4) 0.034(3) -0.008(3) 0.002(3) -0.019(3)
    C13 0.020(3) 0.023(3) 0.020(3) -0.009(2) -0.001(2) -0.007(2)
    C14 0.037(3) 0.023(3) 0.025(3) -0.006(3) 0.002(2) -0.008(2)
    C15 0.039(4) 0.019(3) 0.036(3) -0.006(3) -0.004(3) -0.003(3)
    C16 0.024(3) 0.023(3) 0.044(4) 0.001(3) -0.004(3) -0.012(3)
    C17 0.019(3) 0.031(4) 0.038(3) -0.005(3) 0.002(2) -0.019(3)
    C18 0.018(3) 0.030(3) 0.027(3) -0.007(3) -0.002(2) -0.010(3)
    C19 0.021(3) 0.022(3) 0.018(3) -0.002(2) -0.004(2) -0.006(2)
    C20 0.043(4) 0.034(4) 0.024(3) -0.021(3) -0.009(3) -0.004(3)
    C21 0.035(3) 0.028(3) 0.017(3) -0.016(3) 0.000(2) -0.006(2)
    C22 0.044(4) 0.038(4) 0.021(3) -0.002(3) -0.001(3) -0.007(3)
    C23 0.026(3) 0.012(3) 0.015(2) 0.005(2) -0.004(2) -0.003(2)
    C24 0.030(3) 0.025(3) 0.024(3) -0.001(3) 0.005(2) -0.008(2)
    C25 0.060(5) 0.026(4) 0.015(3) 0.007(3) 0.004(3) -0.004(3)
    C27 0.083(6) 0.026(4) 0.019(3) 0.010(4) -0.020(3) -0.011(3)
    C28 0.054(4) 0.040(4) 0.026(3) -0.006(3) -0.018(3) -0.009(3)
    C29 0.032(3) 0.026(3) 0.027(3) -0.005(3) -0.008(2) -0.008(3)
    C30 0.017(3) 0.022(3) 0.014(2) -0.006(2) 0.0019(19) -0.004(2)
    C31 0.018(3) 0.022(3) 0.022(3) -0.007(2) -0.002(2) -0.007(2)
    C32 0.023(3) 0.045(4) 0.023(3) -0.017(3) -0.003(2) -0.006(3)
    C33 0.016(3) 0.045(4) 0.032(3) -0.002(3) 0.002(2) -0.008(3)
    C34 0.027(3) 0.037(4) 0.030(3) 0.002(3) 0.002(2) -0.016(3)
    C35 0.021(3) 0.026(3) 0.026(3) -0.001(2) -0.004(2) -0.015(2)
    C36 0.018(3) 0.011(3) 0.019(2) -0.005(2) -0.0043(19) -0.003(2)
    C37 0.019(3) 0.017(3) 0.017(2) -0.004(2) -0.003(2) -0.006(2)
    C38 0.017(3) 0.020(3) 0.020(3) -0.003(2) -0.003(2) -0.009(2)
    C39 0.018(3) 0.027(3) 0.021(3) -0.002(2) -0.002(2) -0.005(2)
    C40 0.022(3) 0.034(4) 0.037(3) -0.001(3) -0.004(2) -0.017(3)
    C41 0.019(3) 0.040(4) 0.032(3) -0.003(3) 0.004(2) -0.020(3)
    C42 0.028(3) 0.042(4) 0.024(3) -0.008(3) 0.008(2) -0.014(3)
    C43 0.024(3) 0.022(3) 0.022(3) 0.000(2) 0.004(2) -0.006(2)
    C44 0.020(3) 0.018(3) 0.015(2) -0.003(2) 0.002(2) -0.002(2)
    C45 0.021(3) 0.018(3) 0.020(3) -0.004(2) 0.003(2) -0.008(2)
    C46 0.033(3) 0.020(3) 0.020(3) -0.003(3) -0.003(2) -0.004(2)
    C47 0.028(3) 0.029(3) 0.023(3) 0.001(3) -0.004(2) -0.012(3)
    C48 0.034(3) 0.030(4) 0.027(3) -0.008(3) -0.007(2) -0.010(3)
    C49 0.018(3) 0.028(3) 0.020(3) -0.009(2) -0.002(2) -0.009(2)
    C50 0.021(3) 0.013(3) 0.019(2) 0.002(2) -0.004(2) -0.007(2)
    C51 0.028(3) 0.024(3) 0.021(3) -0.004(3) 0.000(2) -0.011(2)
    C52 0.033(3) 0.031(4) 0.025(3) -0.003(3) 0.007(2) -0.010(3)
    C53 0.035(4) 0.047(4) 0.021(3) 0.012(3) -0.006(3) -0.018(3)
    C54 0.033(3) 0.048(4) 0.032(3) 0.005(3) -0.010(3) -0.032(3)
    C55 0.028(3) 0.032(4) 0.027(3) -0.004(3) -0.005(2) -0.016(3)
    C56 0.024(3) 0.017(3) 0.015(2) -0.008(2) -0.001(2) -0.011(2)
    C57 0.032(3) 0.019(3) 0.020(3) -0.005(3) 0.001(2) -0.006(2)
    C58 0.031(3) 0.025(3) 0.027(3) -0.014(3) 0.000(2) -0.006(3)
    C59 0.024(3) 0.029(3) 0.024(3) -0.013(3) 0.001(2) -0.014(2)
    C60 0.031(3) 0.019(3) 0.017(3) -0.004(2) -0.005(2) -0.004(2)
    C61 0.027(3) 0.024(3) 0.017(2) -0.012(2) -0.001(2) -0.006(2)
    C62 0.029(3) 0.016(3) 0.018(3) -0.004(2) -0.007(2) -0.004(2)
    C63 0.025(3) 0.015(3) 0.023(3) -0.004(2) -0.003(2) -0.008(2)
    C64 0.019(3) 0.021(3) 0.016(2) -0.003(2) 0.000(2) -0.006(2)
    C65 0.026(3) 0.019(3) 0.039(3) 0.000(3) -0.010(3) -0.005(3)
    C66 0.032(3) 0.035(4) 0.037(3) -0.012(3) -0.009(3) -0.013(3)
    C67 0.020(3) 0.038(4) 0.033(3) -0.008(3) -0.001(2) -0.011(3)
    C68 0.022(3) 0.037(4) 0.059(4) 0.005(3) -0.008(3) -0.024(3)
    C69 0.031(3) 0.034(4) 0.055(4) -0.004(3) -0.008(3) -0.025(3)
    C70 0.021(3) 0.023(3) 0.013(2) -0.008(2) 0.0004(19) -0.003(2)
    C71 0.045(4) 0.016(3) 0.019(3) -0.005(3) 0.003(2) -0.001(2)
    C72 0.057(4) 0.026(4) 0.030(3) -0.004(3) 0.012(3) -0.011(3)
    C73 0.054(4) 0.037(4) 0.015(3) -0.020(3) 0.009(3) -0.007(3)
    C74 0.051(4) 0.032(4) 0.022(3) -0.008(3) 0.004(3) -0.001(3)
    C75 0.033(3) 0.027(4) 0.022(3) 0.004(3) 0.006(2) 0.000(3)
_geom_special_details
;
All e.s.d.'s (except the e.s.d. in the dihedral angle between two l.s. planes)
are estimated using the full covariance matrix. The cell e.s.d.'s are taken
into account individually in the estimation of e.s.d.'s in distances, angles
and torsion angles; correlations between e.s.d.'s in cell parameters are only
used when they are defined by crystal symmetry. An approximate (isotropic)
treatment of cell e.s.d.'s is used for estimating e.s.d.'s involving l.s.
planes.
;
loop_
    _geom_bond_atom_site_label_1
    _geom_bond_atom_site_label_2
    _geom_bond_site_symmetry_2
    _geom_bond_distance
    _geom_bond_publ_flag
    Sn1 C1 . 2.131(6) ?
    Sn1 C7 . 2.133(6) ?
    Sn1 C13 . 2.138(5) ?
    Sn1 O1 . 2.239(3) ?
    Sn1 O3 . 2.221(3) ?
    Ag1 P1 . 2.5150(10)
                      ?
    Ag1 P2 . 2.4940(10)
                      ?
    Ag1 P3 . 2.495(2) ?
    Ag1 P4 . 2.5180(10)
                      ?
    Cl1 C4 . 1.740(5) ?
    Cl2 C20 . 1.785(5) ?
    Cl3 C22 . 1.728(6) ?
    F1 C20 . 1.345(6) ?
    F2 C20 . 1.322(6) ?
    F3 C22 . 1.343(6) ?
    F4 C22 . 1.363(6) ?
    Cl2' C20 . 1.728(7) ?
    Cl3' C22 . 1.704(7) ?
    F1' C20 . 1.343(8) ?
    F2' C20 . 1.349(8) ?
    F3' C22 . 1.393(8) ?
    F4' C22 . 1.345(8) ?
    P1 C23 . 1.819(5) ?
    P1 C30 . 1.825(5) ?
    P1 C36 . 1.851(5) ?
    P2 C44 . 1.823(5) ?
    P2 C37 . 1.828(5) ?
    P2 C38 . 1.829(5) ?
    P3 C56 . 1.824(5) ?
    P3 C50 . 1.839(5) ?
    P3 C62 . 1.841(5) ?
    P4 C70 . 1.829(5) ?
    P4 C64 . 1.832(5) ?
    P4 C63 . 1.838(5) ?
    O1 C19 . 1.286(6) ?
    O2 C19 . 1.221(6) ?
    O3 C21 . 1.267(7) ?
    O4 C21 . 1.224(7) ?
    C1 C6 . 1.394(7) ?
    C1 C2 . 1.395(7) ?
    C2 C3 . 1.393(8) ?
    C2 H2 . 0.9500 ?
    C3 C4 . 1.386(8) ?
    C3 H3 . 0.9500 ?
    C4 C5 . 1.382(8) ?
    C4 H4 . 0.9500 ?
    C5 C6 . 1.379(8) ?
    C5 H5 . 0.9500 ?
    C6 H6 . 0.9500 ?
    C7 C8 . 1.392(8) ?
    C7 C12 . 1.400(8) ?
    C8 C9 . 1.373(8) ?
    C8 H8 . 0.9500 ?
    C9 C10 . 1.388(10) ?
    C9 H9 . 0.9500 ?
    C10 C11 . 1.359(9) ?
    C10 Cl1' . 1.718(10) ?
    C10 H10 . 0.9500 ?
    C11 C12 . 1.389(8) ?
    C11 H11 . 0.9500 ?
    C12 H12 . 0.9500 ?
    C13 C14 . 1.384(7) ?
    C13 C18 . 1.397(7) ?
    C14 C15 . 1.390(8) ?
    C14 H14 . 0.9500 ?
    C15 C16 . 1.386(8) ?
    C15 H15 . 0.9500 ?
    C16 C17 . 1.380(8) ?
    C16 H16 . 0.9500 ?
    C17 C18 . 1.397(8) ?
    C17 H17 . 0.9500 ?
    C18 H18 . 0.9500 ?
    C19 C20 . 1.523(6) ?
    C21 C22 . 1.534(6) ?
    C23 C24 . 1.397(7) ?
    C23 C29 . 1.397(8) ?
    C24 C25 . 1.394(8) ?
    C24 H24 . 0.9500 ?
    C25 C27 . 1.379(10) ?
    C25 H25 . 0.9500 ?
    C27 C28 . 1.373(9) ?
    C27 H27 . 0.9500 ?
    C28 C29 . 1.386(8) ?
    C28 H28 . 0.9500 ?
    C29 H29 . 0.9500 ?
    C30 C31 . 1.386(7) ?
    C30 C35 . 1.389(7) ?
    C31 C32 . 1.382(7) ?
    C31 H31 . 0.9500 ?
    C32 C33 . 1.382(9) ?
    C32 H32 . 0.9500 ?
    C33 C34 . 1.363(9) ?
    C33 H33 . 0.9500 ?
    C34 C35 . 1.391(7) ?
    C34 H34 . 0.9500 ?
    C35 H35 . 0.9500 ?
    C36 C37 . 1.539(7) ?
    C36 H36A . 0.9900 ?
    C36 H36B . 0.9900 ?
    C37 H37A . 0.9900 ?
    C37 H37B . 0.9900 ?
    C38 C43 . 1.392(7) ?
    C38 C39 . 1.394(7) ?
    C39 C40 . 1.392(7) ?
    C39 H39 . 0.9500 ?
    C40 C41 . 1.381(8) ?
    C40 H40 . 0.9500 ?
    C41 C42 . 1.369(8) ?
    C41 H41 . 0.9500 ?
    C42 C43 . 1.381(7) ?
    C42 H42 . 0.9500 ?
    C43 H43 . 0.9500 ?
    C44 C49 . 1.387(7) ?
    C44 C45 . 1.403(7) ?
    C45 C46 . 1.375(7) ?
    C45 H45 . 0.9500 ?
    C46 C47 . 1.389(8) ?
    C46 H46 . 0.9500 ?
    C47 C48 . 1.380(8) ?
    C47 H47 . 0.9500 ?
    C48 C49 . 1.390(7) ?
    C48 H48 . 0.9500 ?
    C49 H49 . 0.9500 ?
    C50 C55 . 1.387(8) ?
    C50 C51 . 1.390(7) ?
    C51 C52 . 1.384(7) ?
    C51 H51 . 0.9500 ?
    C52 C53 . 1.395(9) ?
    C52 H52 . 0.9500 ?
    C53 C54 . 1.357(9) ?
    C53 H53 . 0.9500 ?
    C54 C55 . 1.401(7) ?
    C54 H54 . 0.9500 ?
    C55 H55 . 0.9500 ?
    C56 C57 . 1.390(7) ?
    C56 C61 . 1.416(7) ?
    C57 C58 . 1.379(8) ?
    C57 H57 . 0.9500 ?
    C58 C59 . 1.393(8) ?
    C58 H58 . 0.9500 ?
    C59 C60 . 1.368(8) ?
    C59 H59 . 0.9500 ?
    C60 C61 . 1.390(7) ?
    C60 H60 . 0.9500 ?
    C61 H61 . 0.9500 ?
    C62 C63 . 1.526(7) ?
    C62 H62A . 0.9900 ?
    C62 H62B . 0.9900 ?
    C63 H63A . 0.9900 ?
    C63 H63B . 0.9900 ?
    C64 C65 . 1.376(8) ?
    C64 C69 . 1.376(8) ?
    C65 C66 . 1.389(8) ?
    C65 H65 . 0.9500 ?
    C66 C67 . 1.365(8) ?
    C66 H66 . 0.9500 ?
    C67 C68 . 1.366(9) ?
    C67 H67 . 0.9500 ?
    C68 C69 . 1.398(8) ?
    C68 H68 . 0.9500 ?
    C69 H69 . 0.9500 ?
    C70 C75 . 1.379(8) ?
    C70 C71 . 1.380(7) ?
    C71 C72 . 1.387(7) ?
    C71 H71 . 0.9500 ?
    C72 C73 . 1.366(8) ?
    C72 H72 . 0.9500 ?
    C73 C74 . 1.385(9) ?
    C73 H73 . 0.9500 ?
    C74 C75 . 1.380(7) ?
    C74 H74 . 0.9500 ?
    C75 H75 . 0.9500 ?
loop_
    _geom_angle_atom_site_label_1
    _geom_angle_atom_site_label_2
    _geom_angle_atom_site_label_3
    _geom_angle_site_symmetry_1
    _geom_angle_site_symmetry_3
    _geom_angle
    _geom_angle_publ_flag
    C1 Sn1 C7 . . 127.5(2) yes
    C1 Sn1 C13 . . 112.4(2) yes
    C1 Sn1 O3 . . 91.1(2) ?
    C1 Sn1 O1 . . 85.5(2) yes
    C7 Sn1 O1 . . 91.8(2) yes
    C7 Sn1 C13 . . 120.1(2) yes
    C7 Sn1 O3 . . 89.9(2) yes
    C13 Sn1 O3 . . 87.2(2) ?
    C13 Sn1 O1 . . 94.5(2) ?
    O1 Sn1 O3 . . 176.60(10)
                           yes
    P1 Ag1 P2 . . 82.98(4) ?
    P1 Ag1 P3 . . 132.80(5) yes
    P1 Ag1 P4 . . 122.85(4) ?
    P2 Ag1 P3 . . 119.12(4) ?
    P2 Ag1 P4 . . 119.90(4) yes
    P3 Ag1 P4 . . 83.87(5) yes
    C23 P1 C30 . . 103.0(2) ?
    C23 P1 C36 . . 103.0(2) ?
    C30 P1 C36 . . 101.9(2) ?
    C23 P1 Ag1 . . 120.14(17) ?
    C30 P1 Ag1 . . 121.86(18) ?
    C36 P1 Ag1 . . 103.86(16) ?
    C44 P2 C37 . . 105.6(2) ?
    C44 P2 C38 . . 102.5(2) ?
    C37 P2 C38 . . 103.0(2) ?
    C44 P2 Ag1 . . 115.96(17) ?
    C37 P2 Ag1 . . 100.48(16) ?
    C38 P2 Ag1 . . 126.80(18) ?
    C56 P3 C50 . . 104.1(2) ?
    C56 P3 C62 . . 103.9(2) ?
    C50 P3 C62 . . 103.3(2) ?
    C56 P3 Ag1 . . 125.32(17) ?
    C50 P3 Ag1 . . 113.64(18) ?
    C62 P3 Ag1 . . 104.17(18) ?
    C70 P4 C64 . . 100.8(2) ?
    C70 P4 C63 . . 103.5(3) ?
    C64 P4 C63 . . 104.2(2) ?
    C70 P4 Ag1 . . 113.72(17) ?
    C64 P4 Ag1 . . 129.67(18) ?
    C63 P4 Ag1 . . 102.04(17) ?
    C19 O1 Sn1 . . 118.7(3) ?
    C21 O3 Sn1 . . 121.1(3) ?
    C6 C1 C2 . . 117.9(5) ?
    C6 C1 Sn1 . . 117.7(4) ?
    C2 C1 Sn1 . . 123.9(4) ?
    C3 C2 C1 . . 121.1(5) ?
    C3 C2 H2 . . 119.4 ?
    C1 C2 H2 . . 119.4 ?
    C4 C3 C2 . . 119.0(5) ?
    C4 C3 H3 . . 120.5 ?
    C2 C3 H3 . . 120.5 ?
    C5 C4 C3 . . 121.0(5) ?
    C5 C4 Cl1 . . 118.4(5) ?
    C3 C4 Cl1 . . 120.6(4) ?
    C5 C4 H4 . . 119.5 ?
    C3 C4 H4 . . 119.5 ?
    C6 C5 C4 . . 119.2(6) ?
    C6 C5 H5 . . 120.4 ?
    C4 C5 H5 . . 120.4 ?
    C5 C6 C1 . . 121.7(6) ?
    C5 C6 H6 . . 119.1 ?
    C1 C6 H6 . . 119.1 ?
    C8 C7 C12 . . 118.3(5) ?
    C8 C7 Sn1 . . 122.9(4) ?
    C12 C7 Sn1 . . 118.6(4) ?
    C9 C8 C7 . . 121.1(6) ?
    C9 C8 H8 . . 119.4 ?
    C7 C8 H8 . . 119.4 ?
    C8 C9 C10 . . 119.1(6) ?
    C8 C9 H9 . . 120.4 ?
    C10 C9 H9 . . 120.4 ?
    C11 C10 C9 . . 121.4(6) ?
    C11 C10 Cl1' . . 119.6(11) ?
    C9 C10 Cl1' . . 118.9(11) ?
    C11 C10 H10 . . 119.3 ?
    C9 C10 H10 . . 119.3 ?
    C10 C11 C12 . . 119.5(6) ?
    C10 C11 H11 . . 120.3 ?
    C12 C11 H11 . . 120.3 ?
    C11 C12 C7 . . 120.5(6) ?
    C11 C12 H12 . . 119.8 ?
    C7 C12 H12 . . 119.8 ?
    C14 C13 C18 . . 117.6(5) ?
    C14 C13 Sn1 . . 121.4(4) ?
    C18 C13 Sn1 . . 121.0(4) ?
    C13 C14 C15 . . 121.4(5) ?
    C13 C14 H14 . . 119.3 ?
    C15 C14 H14 . . 119.3 ?
    C16 C15 C14 . . 120.8(6) ?
    C16 C15 H15 . . 119.6 ?
    C14 C15 H15 . . 119.6 ?
    C17 C16 C15 . . 118.6(6) ?
    C17 C16 H16 . . 120.7 ?
    C15 C16 H16 . . 120.7 ?
    C16 C17 C18 . . 120.7(5) ?
    C16 C17 H17 . . 119.7 ?
    C18 C17 H17 . . 119.7 ?
    C17 C18 C13 . . 121.0(5) ?
    C17 C18 H18 . . 119.5 ?
    C13 C18 H18 . . 119.5 ?
    O2 C19 O1 . . 129.4(5) ?
    O2 C19 C20 . . 116.6(5) ?
    O1 C19 C20 . . 113.8(5) ?
    F2 C20 F1 . . 108.5(4) ?
    F1' C20 F2' . . 110.9(7) ?
    F2 C20 C19 . . 111.7(4) ?
    F1' C20 C19 . . 113.9(6) ?
    F1 C20 C19 . . 112.8(4) ?
    F2' C20 C19 . . 114.3(6) ?
    F1' C20 Cl2' . . 108.2(6) ?
    F2' C20 Cl2' . . 104.7(6) ?
    C19 C20 Cl2' . . 103.9(4) ?
    F2 C20 Cl2 . . 108.3(4) ?
    F1 C20 Cl2 . . 107.1(4) ?
    C19 C20 Cl2 . . 108.4(3) ?
    O4 C21 O3 . . 129.7(5) ?
    O4 C21 C22 . . 116.7(5) ?
    O3 C21 C22 . . 113.6(5) ?
    F3 C22 F4 . . 106.3(5) ?
    F4' C22 F3' . . 106.6(7) ?
    F3 C22 C21 . . 113.8(5) ?
    F4' C22 C21 . . 112.7(6) ?
    F4 C22 C21 . . 110.9(5) ?
    F3' C22 C21 . . 112.7(5) ?
    F4' C22 Cl3' . . 109.7(6) ?
    F3' C22 Cl3' . . 106.3(6) ?
    C21 C22 Cl3' . . 108.5(4) ?
    F3 C22 Cl3 . . 108.7(4) ?
    F4 C22 Cl3 . . 107.1(4) ?
    C21 C22 Cl3 . . 109.7(4) ?
    C24 C23 C29 . . 118.9(5) ?
    C24 C23 P1 . . 121.2(4) ?
    C29 C23 P1 . . 119.8(4) ?
    C25 C24 C23 . . 119.6(6) ?
    C25 C24 H24 . . 120.2 ?
    C23 C24 H24 . . 120.2 ?
    C27 C25 C24 . . 120.6(6) ?
    C27 C25 H25 . . 119.7 ?
    C24 C25 H25 . . 119.7 ?
    C28 C27 C25 . . 120.3(6) ?
    C28 C27 H27 . . 119.9 ?
    C25 C27 H27 . . 119.9 ?
    C27 C28 C29 . . 119.9(6) ?
    C27 C28 H28 . . 120.0 ?
    C29 C28 H28 . . 120.0 ?
    C28 C29 C23 . . 120.7(6) ?
    C28 C29 H29 . . 119.6 ?
    C23 C29 H29 . . 119.6 ?
    C31 C30 C35 . . 119.0(5) ?
    C31 C30 P1 . . 119.6(4) ?
    C35 C30 P1 . . 121.4(4) ?
    C32 C31 C30 . . 120.6(5) ?
    C32 C31 H31 . . 119.7 ?
    C30 C31 H31 . . 119.7 ?
    C33 C32 C31 . . 119.7(6) ?
    C33 C32 H32 . . 120.1 ?
    C31 C32 H32 . . 120.1 ?
    C34 C33 C32 . . 120.5(6) ?
    C34 C33 H33 . . 119.8 ?
    C32 C33 H33 . . 119.8 ?
    C33 C34 C35 . . 120.1(6) ?
    C33 C34 H34 . . 119.9 ?
    C35 C34 H34 . . 119.9 ?
    C30 C35 C34 . . 120.1(6) ?
    C30 C35 H35 . . 119.9 ?
    C34 C35 H35 . . 119.9 ?
    C37 C36 P1 . . 115.0(4) ?
    C37 C36 H36A . . 108.5 ?
    P1 C36 H36A . . 108.5 ?
    C37 C36 H36B . . 108.5 ?
    P1 C36 H36B . . 108.5 ?
    H36A C36 H36B . . 107.5 ?
    C36 C37 P2 . . 109.8(3) ?
    C36 C37 H37A . . 109.7 ?
    P2 C37 H37A . . 109.7 ?
    C36 C37 H37B . . 109.7 ?
    P2 C37 H37B . . 109.7 ?
    H37A C37 H37B . . 108.2 ?
    C43 C38 C39 . . 118.7(5) ?
    C43 C38 P2 . . 122.2(4) ?
    C39 C38 P2 . . 119.0(4) ?
    C40 C39 C38 . . 120.3(5) ?
    C40 C39 H39 . . 119.8 ?
    C38 C39 H39 . . 119.8 ?
    C41 C40 C39 . . 119.4(6) ?
    C41 C40 H40 . . 120.3 ?
    C39 C40 H40 . . 120.3 ?
    C42 C41 C40 . . 121.0(5) ?
    C42 C41 H41 . . 119.5 ?
    C40 C41 H41 . . 119.5 ?
    C41 C42 C43 . . 119.7(6) ?
    C41 C42 H42 . . 120.1 ?
    C43 C42 H42 . . 120.1 ?
    C42 C43 C38 . . 120.8(5) ?
    C42 C43 H43 . . 119.6 ?
    C38 C43 H43 . . 119.6 ?
    C49 C44 C45 . . 119.1(5) ?
    C49 C44 P2 . . 117.4(4) ?
    C45 C44 P2 . . 123.3(4) ?
    C46 C45 C44 . . 120.2(5) ?
    C46 C45 H45 . . 119.9 ?
    C44 C45 H45 . . 119.9 ?
    C45 C46 C47 . . 120.4(5) ?
    C45 C46 H46 . . 119.8 ?
    C47 C46 H46 . . 119.8 ?
    C48 C47 C46 . . 119.8(5) ?
    C48 C47 H47 . . 120.1 ?
    C46 C47 H47 . . 120.1 ?
    C47 C48 C49 . . 120.2(6) ?
    C47 C48 H48 . . 119.9 ?
    C49 C48 H48 . . 119.9 ?
    C44 C49 C48 . . 120.3(5) ?
    C44 C49 H49 . . 119.9 ?
    C48 C49 H49 . . 119.9 ?
    C55 C50 C51 . . 119.9(5) ?
    C55 C50 P3 . . 121.7(4) ?
    C51 C50 P3 . . 118.3(4) ?
    C52 C51 C50 . . 119.8(5) ?
    C52 C51 H51 . . 120.1 ?
    C50 C51 H51 . . 120.1 ?
    C51 C52 C53 . . 120.5(6) ?
    C51 C52 H52 . . 119.7 ?
    C53 C52 H52 . . 119.7 ?
    C54 C53 C52 . . 119.1(5) ?
    C54 C53 H53 . . 120.4 ?
    C52 C53 H53 . . 120.4 ?
    C53 C54 C55 . . 121.6(6) ?
    C53 C54 H54 . . 119.2 ?
    C55 C54 H54 . . 119.2 ?
    C50 C55 C54 . . 118.9(6) ?
    C50 C55 H55 . . 120.6 ?
    C54 C55 H55 . . 120.6 ?
    C57 C56 C61 . . 118.8(5) ?
    C57 C56 P3 . . 123.6(4) ?
    C61 C56 P3 . . 117.5(4) ?
    C58 C57 C56 . . 121.1(5) ?
    C58 C57 H57 . . 119.5 ?
    C56 C57 H57 . . 119.5 ?
    C57 C58 C59 . . 119.7(5) ?
    C57 C58 H58 . . 120.1 ?
    C59 C58 H58 . . 120.1 ?
    C60 C59 C58 . . 120.0(5) ?
    C60 C59 H59 . . 120.0 ?
    C58 C59 H59 . . 120.0 ?
    C59 C60 C61 . . 121.2(5) ?
    C59 C60 H60 . . 119.4 ?
    C61 C60 H60 . . 119.4 ?
    C60 C61 C56 . . 119.1(5) ?
    C60 C61 H61 . . 120.4 ?
    C56 C61 H61 . . 120.4 ?
    C63 C62 P3 . . 111.8(4) ?
    C63 C62 H62A . . 109.2 ?
    P3 C62 H62A . . 109.2 ?
    C63 C62 H62B . . 109.2 ?
    P3 C62 H62B . . 109.2 ?
    H62A C62 H62B . . 107.9 ?
    C62 C63 P4 . . 111.5(4) ?
    C62 C63 H63A . . 109.3 ?
    P4 C63 H63A . . 109.3 ?
    C62 C63 H63B . . 109.3 ?
    P4 C63 H63B . . 109.3 ?
    H63A C63 H63B . . 108.0 ?
    C65 C64 C69 . . 119.2(5) ?
    C65 C64 P4 . . 118.3(4) ?
    C69 C64 P4 . . 122.4(5) ?
    C64 C65 C66 . . 120.7(6) ?
    C64 C65 H65 . . 119.7 ?
    C66 C65 H65 . . 119.7 ?
    C67 C66 C65 . . 120.4(6) ?
    C67 C66 H66 . . 119.8 ?
    C65 C66 H66 . . 119.8 ?
    C66 C67 C68 . . 119.0(6) ?
    C66 C67 H67 . . 120.5 ?
    C68 C67 H67 . . 120.5 ?
    C67 C68 C69 . . 121.4(6) ?
    C67 C68 H68 . . 119.3 ?
    C69 C68 H68 . . 119.3 ?
    C64 C69 C68 . . 119.2(6) ?
    C64 C69 H69 . . 120.4 ?
    C68 C69 H69 . . 120.4 ?
    C75 C70 C71 . . 119.1(5) ?
    C75 C70 P4 . . 122.3(4) ?
    C71 C70 P4 . . 118.5(4) ?
    C70 C71 C72 . . 120.2(5) ?
    C70 C71 H71 . . 119.9 ?
    C72 C71 H71 . . 119.9 ?
    C73 C72 C71 . . 120.3(6) ?
    C73 C72 H72 . . 119.9 ?
    C71 C72 H72 . . 119.9 ?
    C72 C73 C74 . . 120.0(5) ?
    C72 C73 H73 . . 120.0 ?
    C74 C73 H73 . . 120.0 ?
    C75 C74 C73 . . 119.6(6) ?
    C75 C74 H74 . . 120.2 ?
    C73 C74 H74 . . 120.2 ?
    C70 C75 C74 . . 120.7(5) ?
    C70 C75 H75 . . 119.6 ?
    C74 C75 H75 . . 119.6 ?
loop_
    _geom_torsion_atom_site_label_1
    _geom_torsion_atom_site_label_2
    _geom_torsion_atom_site_label_3
    _geom_torsion_atom_site_label_4
    _geom_torsion_site_symmetry_1
    _geom_torsion_site_symmetry_2
    _geom_torsion_site_symmetry_3
    _geom_torsion_site_symmetry_4
    _geom_torsion
    _geom_torsion_publ_flag
    P2 Ag1 P1 C23 . . . . 123.5(2) ?
    P3 Ag1 P1 C23 . . . . -112.8(2) ?
    P4 Ag1 P1 C23 . . . . 2.3(2) ?
    P2 Ag1 P1 C30 . . . . -104.56(19) ?
    P3 Ag1 P1 C30 . . . . 19.1(2) ?
    P4 Ag1 P1 C30 . . . . 134.22(19) ?
    P2 Ag1 P1 C36 . . . . 9.28(17) ?
    P3 Ag1 P1 C36 . . . . 132.94(17) ?
    P4 Ag1 P1 C36 . . . . -111.93(17) ?
    P3 Ag1 P2 C44 . . . . -54.5(2) ?
    P1 Ag1 P2 C44 . . . . 81.1(2) ?
    P4 Ag1 P2 C44 . . . . -154.87(19) ?
    P3 Ag1 P2 C37 . . . . -167.73(16) ?
    P1 Ag1 P2 C37 . . . . -32.09(17) ?
    P4 Ag1 P2 C37 . . . . 91.94(17) ?
    P3 Ag1 P2 C38 . . . . 77.2(2) ?
    P1 Ag1 P2 C38 . . . . -147.1(2) ?
    P4 Ag1 P2 C38 . . . . -23.1(2) ?
    P2 Ag1 P3 C56 . . . . 112.5(2) ?
    P1 Ag1 P3 C56 . . . . 3.5(2) ?
    P4 Ag1 P3 C56 . . . . -126.6(2) ?
    P2 Ag1 P3 C50 . . . . -17.01(19) ?
    P1 Ag1 P3 C50 . . . . -125.98(18) ?
    P4 Ag1 P3 C50 . . . . 103.92(18) ?
    P2 Ag1 P3 C62 . . . . -128.67(18) ?
    P1 Ag1 P3 C62 . . . . 122.37(18) ?
    P4 Ag1 P3 C62 . . . . -7.73(18) ?
    P2 Ag1 P4 C70 . . . . -146.3(2) ?
    P3 Ag1 P4 C70 . . . . 93.6(2) ?
    P1 Ag1 P4 C70 . . . . -44.5(2) ?
    P2 Ag1 P4 C64 . . . . -17.2(2) ?
    P3 Ag1 P4 C64 . . . . -137.3(2) ?
    P1 Ag1 P4 C64 . . . . 84.6(2) ?
    P2 Ag1 P4 C63 . . . . 102.96(18) ?
    P3 Ag1 P4 C63 . . . . -17.22(18) ?
    P1 Ag1 P4 C63 . . . . -155.30(17) ?
    C1 Sn1 O1 C19 . . . . -177.6(4) ?
    C7 Sn1 O1 C19 . . . . 55.0(4) ?
    C13 Sn1 O1 C19 . . . . -65.3(4) ?
    C1 Sn1 O3 C21 . . . . -70.4(4) ?
    C7 Sn1 O3 C21 . . . . 57.1(4) ?
    C13 Sn1 O3 C21 . . . . 177.2(4) ?
    C7 Sn1 C1 C6 . . . . -128.5(4) ?
    C13 Sn1 C1 C6 . . . . 49.7(5) ?
    O3 Sn1 C1 C6 . . . . -37.8(4) ?
    O1 Sn1 C1 C6 . . . . 142.7(4) ?
    C7 Sn1 C1 C2 . . . . 59.6(5) ?
    C13 Sn1 C1 C2 . . . . -122.3(4) ?
    O3 Sn1 C1 C2 . . . . 150.3(4) ?
    O1 Sn1 C1 C2 . . . . -29.3(4) ?
    C6 C1 C2 C3 . . . . -0.1(8) ?
    Sn1 C1 C2 C3 . . . . 171.8(4) ?
    C1 C2 C3 C4 . . . . -1.6(9) ?
    C2 C3 C4 C5 . . . . 2.9(9) ?
    C2 C3 C4 Cl1 . . . . -176.8(4) ?
    C3 C4 C5 C6 . . . . -2.5(10) ?
    Cl1 C4 C5 C6 . . . . 177.3(5) ?
    C4 C5 C6 C1 . . . . 0.7(10) ?
    C2 C1 C6 C5 . . . . 0.6(9) ?
    Sn1 C1 C6 C5 . . . . -171.9(5) ?
    C1 Sn1 C7 C8 . . . . -52.3(5) ?
    C13 Sn1 C7 C8 . . . . 129.6(5) ?
    O3 Sn1 C7 C8 . . . . -143.7(5) ?
    O1 Sn1 C7 C8 . . . . 33.4(5) ?
    C1 Sn1 C7 C12 . . . . 132.2(4) ?
    C13 Sn1 C7 C12 . . . . -45.8(5) ?
    O3 Sn1 C7 C12 . . . . 40.9(4) ?
    O1 Sn1 C7 C12 . . . . -142.0(4) ?
    C12 C7 C8 C9 . . . . -0.9(8) ?
    Sn1 C7 C8 C9 . . . . -176.4(4) ?
    C7 C8 C9 C10 . . . . 2.4(9) ?
    C8 C9 C10 C11 . . . . -3.1(9) ?
    C8 C9 C10 Cl1' . . . . 179.7(10) ?
    C9 C10 C11 C12 . . . . 2.3(9) ?
    Cl1' C10 C11 C12 . . . . 179.5(11) ?
    C10 C11 C12 C7 . . . . -0.8(9) ?
    C8 C7 C12 C11 . . . . 0.1(8) ?
    Sn1 C7 C12 C11 . . . . 175.7(4) ?
    C1 Sn1 C13 C14 . . . . -104.0(5) ?
    C7 Sn1 C13 C14 . . . . 74.3(5) ?
    O3 Sn1 C13 C14 . . . . -14.0(5) ?
    O1 Sn1 C13 C14 . . . . 168.9(5) ?
    C1 Sn1 C13 C18 . . . . 74.4(5) ?
    C7 Sn1 C13 C18 . . . . -107.3(4) ?
    O3 Sn1 C13 C18 . . . . 164.4(4) ?
    O1 Sn1 C13 C18 . . . . -12.6(4) ?
    C18 C13 C14 C15 . . . . 0.6(9) ?
    Sn1 C13 C14 C15 . . . . 179.1(5) ?
    C13 C14 C15 C16 . . . . 0.5(10) ?
    C14 C15 C16 C17 . . . . -1.2(9) ?
    C15 C16 C17 C18 . . . . 0.7(9) ?
    C16 C17 C18 C13 . . . . 0.5(9) ?
    C14 C13 C18 C17 . . . . -1.1(8) ?
    Sn1 C13 C18 C17 . . . . -179.6(4) ?
    Sn1 O1 C19 O2 . . . . -1.4(8) ?
    Sn1 O1 C19 C20 . . . . 173.5(3) ?
    O2 C19 C20 F2 . . . . -151.0(5) ?
    O1 C19 C20 F2 . . . . 33.5(6) ?
    O2 C19 C20 F1' . . . . -4.8(9) ?
    O1 C19 C20 F1' . . . . 179.6(8) ?
    O2 C19 C20 F1 . . . . -28.5(7) ?
    O1 C19 C20 F1 . . . . 155.9(5) ?
    O2 C19 C20 F2' . . . . 124.1(9) ?
    O1 C19 C20 F2' . . . . -51.5(9) ?
    O2 C19 C20 Cl2' . . . . -122.3(6) ?
    O1 C19 C20 Cl2' . . . . 62.1(6) ?
    O2 C19 C20 Cl2 . . . . 89.9(5) ?
    O1 C19 C20 Cl2 . . . . -85.7(5) ?
    Sn1 O3 C21 O4 . . . . 4.4(9) ?
    Sn1 O3 C21 C22 . . . . -174.8(3) ?
    O4 C21 C22 F3 . . . . -163.4(5) ?
    O3 C21 C22 F3 . . . . 15.8(7) ?
    O4 C21 C22 F4' . . . . 19.4(9) ?
    O3 C21 C22 F4' . . . . -161.3(8) ?
    O4 C21 C22 F4 . . . . -43.6(8) ?
    O3 C21 C22 F4 . . . . 135.6(6) ?
    O4 C21 C22 F3' . . . . 140.2(8) ?
    O3 C21 C22 F3' . . . . -40.6(9) ?
    O4 C21 C22 Cl3' . . . . -102.3(6) ?
    O3 C21 C22 Cl3' . . . . 76.9(6) ?
    O4 C21 C22 Cl3 . . . . 74.5(6) ?
    O3 C21 C22 Cl3 . . . . -106.2(5) ?
    C30 P1 C23 C24 . . . . -35.7(5) ?
    C36 P1 C23 C24 . . . . -141.4(4) ?
    Ag1 P1 C23 C24 . . . . 103.9(4) ?
    C30 P1 C23 C29 . . . . 147.4(5) ?
    C36 P1 C23 C29 . . . . 41.6(5) ?
    Ag1 P1 C23 C29 . . . . -73.1(5) ?
    C29 C23 C24 C25 . . . . -2.3(8) ?
    P1 C23 C24 C25 . . . . -179.3(4) ?
    C23 C24 C25 C27 . . . . 0.8(9) ?
    C24 C25 C27 C28 . . . . 0.3(10) ?
    C25 C27 C28 C29 . . . . 0.2(10) ?
    C27 C28 C29 C23 . . . . -1.7(9) ?
    C24 C23 C29 C28 . . . . 2.7(9) ?
    P1 C23 C29 C28 . . . . 179.7(5) ?
    C23 P1 C30 C31 . . . . 134.0(4) ?
    C36 P1 C30 C31 . . . . -119.4(4) ?
    Ag1 P1 C30 C31 . . . . -4.6(5) ?
    C23 P1 C30 C35 . . . . -48.7(5) ?
    C36 P1 C30 C35 . . . . 57.8(5) ?
    Ag1 P1 C30 C35 . . . . 172.6(3) ?
    C35 C30 C31 C32 . . . . 1.5(7) ?
    P1 C30 C31 C32 . . . . 178.8(4) ?
    C30 C31 C32 C33 . . . . -1.0(8) ?
    C31 C32 C33 C34 . . . . 0.2(9) ?
    C32 C33 C34 C35 . . . . 0.1(9) ?
    C31 C30 C35 C34 . . . . -1.3(8) ?
    P1 C30 C35 C34 . . . . -178.5(4) ?
    C33 C34 C35 C30 . . . . 0.5(8) ?
    C23 P1 C36 C37 . . . . -104.1(4) ?
    C30 P1 C36 C37 . . . . 149.3(4) ?
    Ag1 P1 C36 C37 . . . . 21.9(4) ?
    P1 C36 C37 P2 . . . . -53.8(4) ?
    C44 P2 C37 C36 . . . . -65.0(4) ?
    C38 P2 C37 C36 . . . . -172.2(3) ?
    Ag1 P2 C37 C36 . . . . 55.9(3) ?
    C44 P2 C38 C43 . . . . -37.0(5) ?
    C37 P2 C38 C43 . . . . 72.5(5) ?
    Ag1 P2 C38 C43 . . . . -173.6(4) ?
    C44 P2 C38 C39 . . . . 141.4(4) ?
    C37 P2 C38 C39 . . . . -109.1(5) ?
    Ag1 P2 C38 C39 . . . . 4.8(5) ?
    C43 C38 C39 C40 . . . . 0.1(8) ?
    P2 C38 C39 C40 . . . . -178.4(4) ?
    C38 C39 C40 C41 . . . . -0.5(9) ?
    C39 C40 C41 C42 . . . . 0.4(9) ?
    C40 C41 C42 C43 . . . . 0.1(9) ?
    C41 C42 C43 C38 . . . . -0.5(9) ?
    C39 C38 C43 C42 . . . . 0.4(8) ?
    P2 C38 C43 C42 . . . . 178.9(4) ?
    C37 P2 C44 C49 . . . . 153.7(4) ?
    C38 P2 C44 C49 . . . . -98.8(4) ?
    Ag1 P2 C44 C49 . . . . 43.5(4) ?
    C37 P2 C44 C45 . . . . -32.1(5) ?
    C38 P2 C44 C45 . . . . 75.4(5) ?
    Ag1 P2 C44 C45 . . . . -142.3(4) ?
    C49 C44 C45 C46 . . . . 3.1(7) ?
    P2 C44 C45 C46 . . . . -171.1(4) ?
    C44 C45 C46 C47 . . . . -0.3(8) ?
    C45 C46 C47 C48 . . . . -2.5(8) ?
    C46 C47 C48 C49 . . . . 2.5(8) ?
    C45 C44 C49 C48 . . . . -3.0(7) ?
    P2 C44 C49 C48 . . . . 171.5(4) ?
    C47 C48 C49 C44 . . . . 0.2(8) ?
    C56 P3 C50 C55 . . . . 20.3(5) ?
    C62 P3 C50 C55 . . . . -88.0(5) ?
    Ag1 P3 C50 C55 . . . . 159.8(4) ?
    C56 P3 C50 C51 . . . . -157.0(4) ?
    C62 P3 C50 C51 . . . . 94.7(4) ?
    Ag1 P3 C50 C51 . . . . -17.5(5) ?
    C55 C50 C51 C52 . . . . -2.8(8) ?
    P3 C50 C51 C52 . . . . 174.6(4) ?
    C50 C51 C52 C53 . . . . 1.3(9) ?
    C51 C52 C53 C54 . . . . 0.2(9) ?
    C52 C53 C54 C55 . . . . -0.1(10) ?
    C51 C50 C55 C54 . . . . 2.8(8) ?
    P3 C50 C55 C54 . . . . -174.5(4) ?
    C53 C54 C55 C50 . . . . -1.3(9) ?
    C50 P3 C56 C57 . . . . -106.0(5) ?
    C62 P3 C56 C57 . . . . 1.8(5) ?
    Ag1 P3 C56 C57 . . . . 120.8(4) ?
    C50 P3 C56 C61 . . . . 78.2(4) ?
    C62 P3 C56 C61 . . . . -174.0(4) ?
    Ag1 P3 C56 C61 . . . . -55.0(4) ?
    C61 C56 C57 C58 . . . . 1.0(8) ?
    P3 C56 C57 C58 . . . . -174.7(4) ?
    C56 C57 C58 C59 . . . . 1.1(8) ?
    C57 C58 C59 C60 . . . . -3.0(8) ?
    C58 C59 C60 C61 . . . . 2.7(8) ?
    C59 C60 C61 C56 . . . . -0.6(8) ?
    C57 C56 C61 C60 . . . . -1.3(7) ?
    P3 C56 C61 C60 . . . . 174.7(4) ?
    C56 P3 C62 C63 . . . . 171.6(4) ?
    C50 P3 C62 C63 . . . . -80.0(4) ?
    Ag1 P3 C62 C63 . . . . 39.0(4) ?
    P3 C62 C63 P4 . . . . -59.8(4) ?
    C70 P4 C63 C62 . . . . -71.2(4) ?
    C64 P4 C63 C62 . . . . -176.2(4) ?
    Ag1 P4 C63 C62 . . . . 47.1(4) ?
    C70 P4 C64 C65 . . . . 83.6(5) ?
    C63 P4 C64 C65 . . . . -169.3(4) ?
    Ag1 P4 C64 C65 . . . . -50.1(5) ?
    C70 P4 C64 C69 . . . . -92.7(5) ?
    C63 P4 C64 C69 . . . . 14.4(5) ?
    Ag1 P4 C64 C69 . . . . 133.6(4) ?
    C69 C64 C65 C66 . . . . 3.7(9) ?
    P4 C64 C65 C66 . . . . -172.7(4) ?
    C64 C65 C66 C67 . . . . -1.7(9) ?
    C65 C66 C67 C68 . . . . -1.2(9) ?
    C66 C67 C68 C69 . . . . 2.1(10) ?
    C65 C64 C69 C68 . . . . -2.8(9) ?
    P4 C64 C69 C68 . . . . 173.5(5) ?
    C67 C68 C69 C64 . . . . -0.1(10) ?
    C64 P4 C70 C75 . . . . 57.7(6) ?
    C63 P4 C70 C75 . . . . -49.9(5) ?
    Ag1 P4 C70 C75 . . . . -159.8(5) ?
    C64 P4 C70 C71 . . . . -118.8(5) ?
    C63 P4 C70 C71 . . . . 133.6(5) ?
    Ag1 P4 C70 C71 . . . . 23.8(5) ?
    C75 C70 C71 C72 . . . . 0.1(9) ?
    P4 C70 C71 C72 . . . . 176.7(5) ?
    C70 C71 C72 C73 . . . . -0.1(10) ?
    C71 C72 C73 C74 . . . . 0.6(11) ?
    C72 C73 C74 C75 . . . . -1.1(11) ?
    C71 C70 C75 C74 . . . . -0.5(9) ?
    P4 C70 C75 C74 . . . . -177.0(5) ?
    C73 C74 C75 C70 . . . . 1.1(10) ?
