# Supplementary material for: Bis[1,2-bis­(diphenyl­phosphino)ethane-κ2 P:P′]silver(I) bis­(chloro­difluoro­acetato-κO)(4-chloro­phen­yl)diphenyl­stannate(IV)
Source: Acta Crystallogr Sect E Struct Rep Online. 2008 May 17;64(Pt 6):m819. doi: 10.1107/S1600536808014128 (PMC2961517; doi:10.1107/S1600536808014128)
Supplement: Supplementary file 2 [file e-64-0m819-Isup2.hkl]

# 
# h,k,l, Fc-squared, Fo-squared, sigma(Fo-squared) and status flag 
# 
data_I
_shelx_title '  P-1' 
_shelx_refln_list_code          4 
_shelx_F_calc_maximum      348.70 
_exptl_crystal_F_000      1564.00 
_reflns_d_resolution_high  0.7599 
 
loop_ 
 _symmetry_equiv_pos_as_xyz 
 'x, y, z' 
 '-x, -y, -z' 
 
_cell_length_a    13.4774 
_cell_length_b    15.4957 
_cell_length_c    18.1475 
_cell_angle_alpha  69.674 
_cell_angle_beta   84.646 
_cell_angle_gamma  74.030 
 
_shelx_F_squared_multiplier     1.000 
 
loop_ 
 _refln_index_h 
 _refln_index_k 
 _refln_index_l 
 _refln_F_squared_calc 
 _refln_F_squared_meas 
 _refln_F_squared_sigma 
 _refln_observed_status 
   1   0   0     2144.67      -11.29      7.53 o 
   2   0   0    25586.01    24475.16    708.90 o 
   3   0   0    10203.94     9924.31    320.72 o 
   4   0   0     2095.83     2274.15    174.40 o 
   5   0   0     4611.43     5089.82    417.66 o 
   6   0   0      300.89      176.29     62.27 o 
   7   0   0     1010.72      959.63    108.54 o 
   8   0   0      604.59      497.94     95.97 o 
   9   0   0       10.47      104.37     75.97 o 
  10   0   0      214.73      229.61     95.93 o 
  11   0   0     2238.45     2239.49    206.83 o 
  12   0   0     4312.26     4719.38    546.41 o 
  13   0   0     3176.23     3235.85    264.65 o 
  14   0   0        7.25      -47.75    105.05 o 
  15   0   0      550.48      498.98    156.90 o 
  16   0   0      171.50      171.91    149.56 o 
  17   0   0      254.27      251.86    226.09 o 
 -16   1   0     3708.58     4179.73    699.13 o 
 -15   1   0      151.89       76.57    203.04 o 
 -14   1   0     1814.10     2190.53    245.53 o 
 -13   1   0      153.80       59.00    163.85 o 
 -12   1   0       90.18       77.47     95.99 o 
 -11   1   0       38.21       64.10     91.88 o 
 -10   1   0     5542.46     5604.94    293.40 o 
  -9   1   0      216.05      234.07     87.63 o 
  -8   1   0     5826.61     6829.86    303.75 o 
  -7   1   0     4246.07     4253.55    223.74 o 
  -6   1   0      404.25      428.07    108.78 o 
  -5   1   0       59.36      -14.20     43.70 o 
  -4   1   0     5148.44     5200.18    251.93 o 
  -3   1   0     2576.73     2074.99    111.00 o 
  -2   1   0    23196.86    22684.52    666.53 o 
  -1   1   0     2045.75     2183.12    106.16 o 
   0   1   0     1978.95       -5.76      9.55 o 
   1   1   0    10208.18     5553.97    956.90 o 
   2   1   0     7620.33     7386.41    231.86 o 
   3   1   0   121592.32   122157.77   3429.63 o 
   4   1   0     2320.58     1979.33    180.99 o 
   5   1   0     2917.73     3304.93    155.78 o 
   6   1   0    12573.80    13054.65    443.91 o 
   7   1   0      805.48      775.98    100.17 o 
   8   1   0      187.61      116.26     68.85 o 
   9   1   0     5975.13     5981.34    283.14 o 
  10   1   0     1442.51     1439.66    162.46 o 
  11   1   0    14596.36    14449.99    557.94 o 
  12   1   0      369.93      429.46    120.68 o 
  13   1   0        8.19       -5.62    103.47 o 
  14   1   0       27.49       18.61    162.88 o 
  15   1   0     1631.44     1738.45    226.94 o 
  16   1   0     1727.27     2021.92    253.84 o 
  17   1   0      235.35      352.79    198.91 o 
 -16   2   0      218.65      170.43    198.13 o 
 -15   2   0       19.64      150.41    181.27 o 
 -14   2   0      474.62      539.75    157.59 o 
 -13   2   0      516.55      568.52    153.55 o 
 -12   2   0     3320.54     3671.28    280.23 o 
 -11   2   0      915.26      512.37    127.95 o 
 -10   2   0     1546.87     1707.67    210.26 o 
  -9   2   0       24.38      -11.96     52.00 o 
  -8   2   0      179.56      136.95     52.03 o 
  -7   2   0    11859.78    11645.14    353.72 o 
  -6   2   0      323.06      371.98     52.15 o 
  -5   2   0    29097.56    28892.88    748.53 o 
  -4   2   0      319.51      220.62     34.09 o 
  -3   2   0      387.55      638.43     55.76 o 
  -2   2   0    51251.88    54054.47   1911.60 o 
  -1   2   0    35804.41    39954.83   1113.92 o 
   0   2   0     6989.73     6910.12    384.84 o 
   1   2   0    39955.70    39660.99   1363.20 o 
   2   2   0     2959.09     3258.46    150.21 o 
   3   2   0    13752.33    13872.77    428.00 o 
   4   2   0    15324.49    15179.50    474.83 o 
   5   2   0    12557.02    12379.18    407.50 o 
   6   2   0      809.27      684.35     96.68 o 
   7   2   0     1395.92     1300.38    117.21 o 
   8   2   0     3371.82     2963.98    183.32 o 
   9   2   0     4969.34     5317.94    260.28 o 
  10   2   0      272.36      184.86     96.25 o 
  11   2   0     2575.77     2553.36    208.92 o 
  12   2   0       74.96       59.55     93.85 o 
  13   2   0     1750.46     1734.19    201.47 o 
  14   2   0     4173.44     3940.82    294.91 o 
  15   2   0       77.63      -15.24    116.15 o 
  16   2   0      116.61      -16.06    155.61 o 
  17   2   0      566.51      780.09    230.68 o 
 -16   3   0      303.71      368.45    218.87 o 
 -15   3   0      860.58      771.97    242.72 o 
 -14   3   0       23.93      -52.16    145.78 o 
 -13   3   0      349.27      449.74    181.72 o 
 -12   3   0      225.57      361.27    265.67 o 
 -11   3   0     1468.07     1672.61    274.58 o 
 -10   3   0       53.55      -57.06     95.09 o 
  -9   3   0      755.90      932.85    141.24 o 
  -8   3   0     6334.40     6327.96    247.38 o 
  -7   3   0      830.25     1051.43     77.12 o 
  -6   3   0     7637.49     7345.21    288.36 o 
  -5   3   0     6631.30     6816.43    241.96 o 
  -4   3   0     2105.67     2174.64    169.78 o 
  -3   3   0     3729.98     4104.59    223.93 o 
  -2   3   0     6266.99     5558.89    382.02 o 
  -1   3   0    12543.13    12080.61    683.45 o 
   0   3   0    34782.87    36958.11   1894.44 o 
   2   3   0     2071.30     1487.03    173.93 o 
   3   3   0     5004.88     5548.71    253.54 o 
   4   3   0    41588.25    40158.46   1169.11 o 
   5   3   0     2430.61     2496.65    133.13 o 
   6   3   0    15639.11    16012.48    523.23 o 
   7   3   0      409.29      440.15     83.14 o 
   8   3   0     3192.42     3272.79    219.65 o 
   9   3   0     2886.74     2867.89    193.80 o 
  10   3   0     6644.44     6488.60    305.54 o 
  11   3   0     1758.69     1780.02    220.79 o 
  12   3   0     1587.94     1517.08    178.87 o 
  13   3   0       18.31       43.84    102.61 o 
  14   3   0       16.73       32.59    112.93 o 
  15   3   0      354.38      251.81    132.51 o 
  16   3   0      476.50      598.97    383.86 o 
  17   3   0      800.00     1046.48    414.11 o 
 -15   4   0      210.35      299.59    264.38 o 
 -14   4   0      517.19      530.39    213.86 o 
 -13   4   0      204.77      520.56    400.58 o 
 -12   4   0     2695.24     3119.96    347.46 o 
 -11   4   0     3129.82     2696.45    370.08 o 
 -10   4   0     1528.20     1387.66    223.06 o 
  -9   4   0       54.77      -28.40     99.55 o 
  -8   4   0      936.48     1072.89    182.43 o 
  -7   4   0      524.03      523.04    138.83 o 
  -6   4   0    14659.37    14285.20    637.03 o 
  -5   4   0       69.05      111.44    150.59 o 
  -4   4   0    15510.25    15705.24    653.59 o 
  -3   4   0     1081.76     1080.85    124.03 o 
  -2   4   0      864.93     1319.78    198.61 o 
  -1   4   0    20238.58    19857.17   1088.02 o 
   0   4   0     2908.20     2976.33    235.53 o 
   1   4   0     2315.80     1781.27    166.21 o 
   2   4   0    18915.07    19007.02    992.48 o 
   3   4   0     1053.53     1034.66    104.84 o 
   4   4   0      257.97      282.70     73.69 o 
   5   4   0     1143.56     1243.68     94.33 o 
   6   4   0    30793.46    30338.41    920.33 o 
   7   4   0    24338.95    22511.64    717.05 o 
   8   4   0     4854.73     4242.56    215.29 o 
   9   4   0    10163.95    10342.72    403.17 o 
  10   4   0     1469.80     1737.56    165.62 o 
  11   4   0      281.87      236.82    104.03 o 
  12   4   0       85.94       20.12    104.69 o 
  13   4   0     1730.95     1849.09    199.74 o 
  14   4   0        5.66      -74.85     93.67 o 
  15   4   0     2246.11     1752.57    269.03 o 
  16   4   0      161.05       78.95    160.09 o 
  17   4   0       76.07      118.69    169.59 o 
 -15   5   0      167.15      -20.30    286.67 o 
 -14   5   0      274.03      422.14    203.82 o 
 -13   5   0      102.58       59.63    143.57 o 
 -12   5   0      319.98      406.74    180.57 o 
 -11   5   0       61.72      188.35    141.27 o 
 -10   5   0       24.93       36.41    117.19 o 
  -9   5   0     2986.15     3159.95    305.60 o 
  -8   5   0     3977.77     4087.39    327.28 o 
  -7   5   0      344.77       88.09    101.67 o 
  -6   5   0      437.49      374.87    118.90 o 
  -5   5   0     1594.38     1835.56    188.99 o 
  -4   5   0      361.48      287.70     90.66 o 
  -3   5   0    15133.98    15048.49    911.03 o 
  -2   5   0     5597.58     5822.78    252.10 o 
  -1   5   0    28886.13    28527.61   1538.14 o 
   0   5   0     1158.65      935.89    141.47 o 
   1   5   0      692.93      946.67    133.02 o 
   2   5   0     7607.92     7193.17    452.70 o 
   3   5   0    23295.65    23993.17    889.84 o 
   4   5   0       33.90      -47.98     55.50 o 
   5   5   0    43120.20    43313.56   1553.58 o 
   6   5   0      490.36      492.55    104.78 o 
   7   5   0     5162.47     5367.71    234.64 o 
   8   5   0      103.27      163.58     72.70 o 
   9   5   0     5195.31     5334.76    256.44 o 
  10   5   0     3899.25     4014.24    236.60 o 
  11   5   0      943.25      930.48    140.93 o 
  12   5   0      958.47      944.14    154.50 o 
  13   5   0       58.92        6.51    108.09 o 
  14   5   0     1646.35     1867.69    662.45 o 
  15   5   0      157.66      393.51    162.36 o 
  16   5   0      523.19      387.91    186.48 o 
  17   5   0     1368.82     1535.37    364.14 o 
 -14   6   0       21.09        3.55    164.33 o 
 -13   6   0     2419.46     2983.92    619.40 o 
 -12   6   0      981.92     1062.17    240.84 o 
 -11   6   0     4631.55     4506.85    409.95 o 
 -10   6   0      313.24      252.84    146.44 o 
  -9   6   0      103.16      176.95    201.42 o 
  -8   6   0     1209.37     1483.68    229.50 o 
  -7   6   0     1829.48     1923.38    235.90 o 
  -6   6   0      487.77      311.09    120.32 o 
  -5   6   0     3101.29     2671.35    235.47 o 
  -4   6   0     2491.79     2095.51    217.53 o 
  -3   6   0    12516.42    13561.38    521.28 o 
  -2   6   0     1509.10     1545.14    250.84 o 
  -1   6   0     4917.04     5016.90    385.70 o 
   0   6   0     5529.41     5023.76    366.59 o 
   1   6   0    11306.17    11443.94    674.76 o 
   2   6   0     4053.06     3521.47    196.24 o 
   3   6   0     1881.12     1353.80    188.26 o 
   4   6   0       28.48       70.62     65.99 o 
   5   6   0      540.05      577.03    111.88 o 
   6   6   0     3975.79     4137.40    259.98 o 
   7   6   0     4055.98     3527.85    249.22 o 
   8   6   0    11879.12    11770.02    456.33 o 
   9   6   0     2377.25     2171.42    165.96 o 
  10   6   0     4917.26     4649.50    355.14 o 
  11   6   0      128.50      167.66    116.94 o 
  12   6   0      552.30      814.91    169.60 o 
  13   6   0      179.79      208.73    136.36 o 
  14   6   0     3253.78     3768.69    671.21 o 
  15   6   0      339.05      331.82    326.05 o 
  16   6   0     1517.77     1853.38    228.65 o 
  17   6   0      360.14      360.40    277.67 o 
 -14   7   0      190.99       75.90    249.01 o 
 -13   7   0     1741.41     1867.34    320.53 o 
 -12   7   0      742.10      549.16    193.86 o 
 -11   7   0      429.65      412.30    175.49 o 
 -10   7   0        3.93     -154.40    102.93 o 
  -9   7   0     1060.07     1748.33    414.18 o 
  -8   7   0     1056.11      967.09    198.14 o 
  -7   7   0     4748.44     5315.46    712.30 o 
  -6   7   0      118.53       36.76    162.78 o 
  -5   7   0     5337.30     4777.38    540.39 o 
  -4   7   0      504.63      579.00    127.28 o 
  -3   7   0       21.69       18.27     38.01 o 
  -2   7   0     8940.31     8745.79    403.34 o 
  -1   7   0     2525.52     2381.43    191.81 o 
   0   7   0    67113.56    69117.95   3570.01 o 
   1   7   0      805.71     1121.58    172.21 o 
   2   7   0     1803.01     1920.88    156.29 o 
   3   7   0     2594.04     2736.24    507.14 o 
   4   7   0    12380.66    11733.13    719.22 o 
   5   7   0      435.55      366.58    239.70 o 
   6   7   0     7495.28     7378.58    372.28 o 
   7   7   0      265.28      251.92    100.73 o 
   8   7   0      375.76      265.81    114.79 o 
   9   7   0      572.64      229.21    122.45 o 
  10   7   0      683.02      415.24    142.09 o 
  11   7   0      368.80      413.01    304.98 o 
  12   7   0     1572.39     1651.18    234.55 o 
  13   7   0        3.87      108.77    140.67 o 
  14   7   0        9.11       -2.94    130.83 o 
  15   7   0     1050.52     1206.70    238.95 o 
  16   7   0     1068.10     1226.79    193.27 o 
  17   7   0     1315.05     1459.11    220.43 o 
 -13   8   0       96.13      108.15    189.42 o 
 -12   8   0     1338.58     1872.09    316.50 o 
 -11   8   0      258.01      501.61    188.08 o 
 -10   8   0     4111.38     4336.40    405.16 o 
  -9   8   0      621.17      475.59    168.41 o 
  -8   8   0      391.15      527.22    166.13 o 
  -7   8   0     1979.14     1425.80    226.28 o 
  -6   8   0     1954.31     1512.51    218.84 o 
  -5   8   0       29.04      -13.32     87.65 o 
  -4   8   0     1002.38      721.07    199.83 o 
  -3   8   0      508.27      482.49    201.73 o 
  -2   8   0     3377.90     3282.99    196.33 o 
  -1   8   0      446.84      423.44     87.44 o 
   0   8   0     3266.13     3036.96    310.86 o 
   1   8   0     5589.33     5640.09    418.52 o 
   2   8   0    18774.48    18685.25   1058.50 o 
   3   8   0    24069.38    25015.05    958.44 o 
   4   8   0     4840.38     4743.64    399.17 o 
   5   8   0        9.90       -3.06    110.60 o 
   6   8   0      618.59      577.93    129.55 o 
   7   8   0     2853.76     2897.53    240.97 o 
   8   8   0      593.90      940.70    163.67 o 
   9   8   0     7631.26     7189.27    407.05 o 
  10   8   0        4.97      -58.78    107.65 o 
  11   8   0     1397.85     1257.97    206.96 o 
  12   8   0      277.51      217.40    142.45 o 
  13   8   0      545.61      766.76    197.57 o 
  14   8   0      372.75      569.49    179.38 o 
  15   8   0     3595.25     3728.28    650.81 o 
  16   8   0     1550.27     1491.73    211.77 o 
  17   8   0      310.57      338.73    158.08 o 
 -12   9   0      777.57     1061.15    261.69 o 
 -11   9   0       98.57      154.64    158.74 o 
 -10   9   0      362.20      180.48    157.06 o 
  -9   9   0      551.14      905.55    212.75 o 
  -8   9   0      468.04      172.27    255.38 o 
  -7   9   0     1273.42     1363.27    228.70 o 
  -6   9   0     1446.47     1636.00    234.01 o 
  -5   9   0     1951.64     1905.35    244.86 o 
  -4   9   0       70.09       22.17    105.01 o 
  -3   9   0     1317.56     1179.63    266.89 o 
  -2   9   0     1255.66     1347.56    134.36 o 
  -1   9   0     8029.63     8287.84    387.47 o 
   0   9   0     1204.51     1178.04    217.65 o 
   1   9   0     8686.08     8527.99    583.26 o 
   2   9   0     1120.54      790.63    164.74 o 
   3   9   0     4170.11     3581.62    236.88 o 
   4   9   0      842.97      996.15    128.12 o 
   5   9   0     6148.25     6645.31    518.35 o 
   6   9   0     1485.28     1750.04    282.57 o 
   7   9   0      333.46      418.16    195.42 o 
   8   9   0     1623.28     1551.81    355.26 o 
   9   9   0       78.45      161.51    127.91 o 
  10   9   0     4095.42     3319.72    293.01 o 
  11   9   0     1924.84     2083.21    301.80 o 
  12   9   0     2833.43     3190.09    395.93 o 
  13   9   0     1298.91     1042.24    342.34 o 
  14   9   0     1194.76     1155.49    237.21 o 
  15   9   0      604.23      545.31    189.80 o 
  16   9   0      315.79      372.10    146.12 o 
  17   9   0        0.02       33.42    141.86 o 
 -12  10   0       42.11       58.16    170.95 o 
 -11  10   0      910.03      971.63    339.09 o 
 -10  10   0       26.86      160.93    154.19 o 
  -9  10   0     1028.05      567.07    197.08 o 
  -8  10   0        6.35      130.97    136.45 o 
  -7  10   0     1461.08     1249.76    224.36 o 
  -6  10   0       32.35      110.50    127.20 o 
  -5  10   0     6516.68     6752.79    600.04 o 
  -4  10   0     8763.04     9062.76    508.93 o 
  -3  10   0      497.22      622.95    224.76 o 
  -2  10   0     4849.91     4801.81    274.35 o 
  -1  10   0        1.54      -10.68     73.13 o 
   0  10   0     1139.67     1328.29    161.13 o 
   1  10   0      589.16      855.42    202.71 o 
   2  10   0     6306.63     6500.17    487.11 o 
   3  10   0     2001.59     2169.25    196.52 o 
   4  10   0     9850.20    10785.77    494.03 o 
   5  10   0      170.33      269.38     92.22 o 
   6  10   0      127.64       61.73    146.73 o 
   7  10   0     1487.08     1163.83    259.91 o 
   8  10   0     4508.30     3900.66    363.16 o 
   9  10   0     3138.82     2923.02    275.67 o 
  10  10   0     1113.34     1263.79    211.63 o 
  11  10   0     1900.06     1911.22    250.90 o 
  12  10   0      658.28      773.77    501.87 o 
  13  10   0       91.56     -150.15    117.27 o 
  14  10   0     4390.23     3857.25    449.94 o 
  15  10   0      222.93      468.12    185.19 o 
  16  10   0     1280.56      946.19    186.87 o 
 -11  11   0     1231.88     1423.07    296.43 o 
 -10  11   0      401.12      659.22    217.95 o 
  -9  11   0       44.31       87.20    152.91 o 
  -8  11   0     1275.80     1907.85    826.51 o 
  -7  11   0      665.06     1017.18    218.60 o 
  -6  11   0     1990.12     2236.37    506.41 o 
  -5  11   0     1380.45     1566.73    242.10 o 
  -4  11   0      237.68       62.46    120.64 o 
  -3  11   0     1210.30     1275.66    307.92 o 
  -2  11   0     6551.32     5059.16    521.41 o 
  -1  11   0     2158.37     2557.87    278.89 o 
   0  11   0     1043.67     1171.33    156.91 o 
   1  11   0      552.89      722.90    132.16 o 
   2  11   0      891.96      688.35    194.01 o 
   3  11   0     1846.74     2202.93    209.73 o 
   4  11   0     1209.94     1296.47    166.57 o 
   5  11   0        4.30        1.85    145.51 o 
   6  11   0     3350.85     2883.49    377.37 o 
   7  11   0     4238.60     3486.60    416.56 o 
   8  11   0      478.87      384.35    207.85 o 
   9  11   0      195.74      375.09    144.74 o 
  10  11   0      834.91     1220.54    219.55 o 
  11  11   0     3586.66     3507.88    323.46 o 
  12  11   0      542.14      426.34    167.33 o 
  13  11   0     2078.08     2079.87    488.71 o 
  14  11   0       87.04      113.15    149.48 o 
  15  11   0      843.49      782.00    216.98 o 
  16  11   0       12.57      104.76    140.61 o 
 -10  12   0     1417.83     1476.83    300.09 o 
  -9  12   0      121.26      227.32    285.69 o 
  -8  12   0      582.89      685.65    201.80 o 
  -7  12   0     1476.72     1417.11    265.87 o 
  -6  12   0      123.69      257.38    277.79 o 
  -5  12   0      809.14      637.84    194.43 o 
  -4  12   0     4814.43     4578.22    388.16 o 
  -3  12   0     6944.16     6769.87    653.69 o 
  -2  12   0      898.49      976.19    270.20 o 
  -1  12   0     2498.63     2362.69    363.04 o 
   0  12   0      149.72       99.79     96.38 o 
   1  12   0       78.59      128.91    101.28 o 
   2  12   0      538.59      614.70    117.46 o 
   3  12   0     3375.60     3256.99    270.88 o 
   4  12   0        0.57      -91.03     95.25 o 
   5  12   0     6399.63     6956.97    464.88 o 
   6  12   0      548.43      594.16    239.09 o 
   7  12   0      372.73      326.42    212.39 o 
   8  12   0      836.60     1185.76    291.63 o 
   9  12   0    11046.80    10147.22    773.23 o 
  10  12   0      395.24      343.32    219.61 o 
  11  12   0     2183.75     2129.14    270.21 o 
  12  12   0       14.71       63.49    136.17 o 
  13  12   0      191.20       93.51    142.47 o 
  14  12   0      760.74      701.50    345.71 o 
  15  12   0      299.47      120.30    154.65 o 
  16  12   0      154.44      282.22    261.67 o 
  -9  13   0      648.92      288.71    191.91 o 
  -8  13   0      463.01      599.57    522.88 o 
  -7  13   0     2654.08     2391.94    765.58 o 
  -6  13   0       40.91      -19.44    138.57 o 
  -5  13   0     1613.14     1791.68    363.53 o 
  -4  13   0       77.60      -67.48    158.19 o 
  -3  13   0      595.96      255.74    220.96 o 
  -2  13   0       85.02     -175.52    155.92 o 
  -1  13   0     2752.85     2921.83    413.01 o 
   0  13   0      207.04      554.72    217.90 o 
   1  13   0     6800.07     7511.39    411.30 o 
   2  13   0      863.63     1046.99    144.78 o 
   3  13   0      608.29      695.94    124.63 o 
   4  13   0      520.47      558.77    145.67 o 
   5  13   0       15.02     -124.44    150.41 o 
   6  13   0     5401.31     5460.53    551.30 o 
   7  13   0     1711.75     1455.46    329.36 o 
   8  13   0     5311.69     5648.18    571.38 o 
   9  13   0       27.58       46.79    205.28 o 
  10  13   0      382.10      283.67    220.59 o 
  11  13   0      115.57       39.81    204.18 o 
  13  13   0      486.67      346.36    213.00 o 
  14  13   0      112.20      209.77    173.21 o 
  15  13   0       28.52      131.08    136.41 o 
  -8  14   0     1547.75     1664.13    311.17 o 
  -7  14   0      182.31       69.25    315.09 o 
  -6  14   0        0.50     -104.86    127.59 o 
  -5  14   0       94.67      324.55    176.42 o 
  -4  14   0      180.67       86.86    148.70 o 
  -3  14   0       38.23      188.75    218.26 o 
  -2  14   0     2001.19     2285.90    420.73 o 
  -1  14   0     1248.88     1190.53    320.54 o 
   0  14   0     1583.70     1330.78    303.64 o 
   1  14   0      898.21      684.31    237.74 o 
   2  14   0     8119.27     8796.69    392.54 o 
   3  14   0      126.96      215.73    101.73 o 
   4  14   0    10996.54    11258.99    610.27 o 
   5  14   0      579.74      955.37    294.82 o 
   6  14   0      437.36      822.84    276.93 o 
   7  14   0      116.33     -102.15    170.50 o 
   8  14   0     2024.21     1507.76    347.48 o 
   9  14   0      154.95      208.47    218.63 o 
  10  14   0     2627.74     2936.40    456.00 o 
  11  14   0       44.85      222.31    211.77 o 
  12  14   0      405.00      626.62    295.55 o 
  13  14   0      560.92      134.98    225.49 o 
  14  14   0      165.13      -63.88    321.46 o 
  -6  15   0     1690.83     1984.02    318.61 o 
  -5  15   0        2.94     -233.52    190.58 o 
  -4  15   0      358.98      407.25    221.94 o 
  -3  15   0      897.34      486.38    272.16 o 
  -2  15   0      107.14       68.96    214.22 o 
  -1  15   0       22.22      -92.11    186.54 o 
   0  15   0     2556.89     3090.12    452.70 o 
   1  15   0     2962.04     3396.21    447.80 o 
   2  15   0      732.04      855.91    299.59 o 
   3  15   0     2338.93     2290.86    256.96 o 
   4  15   0       77.60       -3.30    124.17 o 
   5  15   0     2618.02     2286.53    276.90 o 
   6  15   0        1.00      -26.60    121.75 o 
   7  15   0      745.62      609.47    268.85 o 
   8  15   0      106.75       97.62    211.77 o 
   9  15   0     1681.88     1841.90    388.76 o 
  10  15   0      652.58      691.66    296.90 o 
  11  15   0        1.37      205.16    239.09 o 
  12  15   0        9.60     -103.25    210.79 o 
  13  15   0     1518.05     1786.48    299.15 o 
  14  15   0      210.15     -106.33    168.62 o 
  -5  16   0        0.23       29.56    160.20 o 
  -4  16   0       37.92      -69.40    153.83 o 
  -3  16   0     1206.51     1331.02    409.95 o 
  -2  16   0       95.33      189.73    232.84 o 
  -1  16   0     2050.28     1899.46    419.87 o 
   0  16   0       18.20     -105.09    184.58 o 
   1  16   0       39.17       44.22    188.62 o 
   2  16   0      153.41        3.92    201.73 o 
   3  16   0     9070.22    10560.96    855.91 o 
   4  16   0      633.17      879.06    197.87 o 
   5  16   0     3289.71     3838.34    352.81 o 
   6  16   0       21.79      -28.37    130.74 o 
   7  16   0      169.13      256.49    149.17 o 
   8  16   0     1035.73     1133.98    232.48 o 
   9  16   0      309.87      515.49    254.21 o 
  10  16   0      394.58      561.53    202.84 o 
  11  16   0      915.78      853.33    274.67 o 
  12  16   0      778.17      556.04    215.09 o 
  13  16   0      562.09      604.31    233.31 o 
  -3  17   0       65.55       -7.76    160.00 o 
  -2  17   0      107.13      232.11    281.96 o 
  -1  17   0      592.37      305.23    260.03 o 
   1  17   0      662.00      723.02    293.22 o 
   2  17   0     3195.23     3441.77    530.72 o 
   3  17   0      430.28      839.87    332.66 o 
   4  17   0     1231.00     1094.51    344.54 o 
   5  17   0       17.18       54.76    136.74 o 
   6  17   0      889.90      611.85    196.57 o 
   7  17   0       30.87      -39.07    142.26 o 
   8  17   0     2200.52     1795.38    280.01 o 
   9  17   0        8.94      -71.69    152.12 o 
  10  17   0       29.34     -125.46    207.55 o 
  11  17   0        9.13     -194.69    159.87 o 
   0  18   0      339.71      440.82    262.97 o 
   1  18   0       10.18      -42.38    216.43 o 
   2  18   0      255.43       30.25    218.02 o 
   3  18   0       83.08      100.93    232.23 o 
   4  18   0     1878.45     1672.75    414.73 o 
   5  18   0      194.38     -241.90    201.24 o 
   6  18   0     2254.85     2421.49    320.29 o 
   7  18   0      389.42      197.91    224.14 o 
   8  18   0       12.02      130.69    167.54 o 
   9  18   0      392.42      325.01    195.22 o 
  10  18   0      764.45      841.13    312.52 o 
   3  19   0      648.66      323.11    263.09 o 
   4  19   0      337.05     -163.76    231.98 o 
   5  19   0       31.41      185.81    251.82 o 
   6  19   0        0.33      115.26    265.67 o 
  -9 -18   1       52.59      112.77    180.78 o 
  -8 -18   1        0.53      -41.20    169.35 o 
  -7 -18   1      648.20      404.60    190.62 o 
  -6 -18   1      524.59      925.32    225.54 o 
  -5 -18   1     1838.63     2015.33    468.99 o 
  -4 -18   1     1822.35     1225.81    378.35 o 
  -3 -18   1      162.31      216.30    270.93 o 
  -2 -18   1      771.55      907.72    322.62 o 
  -1 -18   1      125.04      511.24    292.12 o 
   0 -18   1        0.23       47.89    216.55 o 
 -11 -17   1      136.89      -22.43    167.40 o 
 -10 -17   1      430.46      361.82    191.77 o 
  -9 -17   1      211.19      378.36    294.82 o 
  -8 -17   1       59.39      -39.83    159.33 o 
  -7 -17   1     4583.70     5306.69    612.54 o 
  -6 -17   1       70.71      361.69    175.77 o 
  -5 -17   1      833.38      765.32    211.56 o 
  -4 -17   1       14.87      -36.38    210.18 o 
  -3 -17   1     1344.92     1967.32    451.84 o 
  -2 -17   1     1307.22      960.63    332.79 o 
  -1 -17   1     2081.84     1643.60    406.52 o 
   0 -17   1      947.45     1206.33    359.00 o 
   3 -17   1      495.80      257.34    278.28 o 
 -12 -16   1      826.25      655.82    229.41 o 
 -11 -16   1     2044.34     2354.15    332.27 o 
 -10 -16   1       40.20     -179.87    138.98 o 
  -9 -16   1     1546.58     1143.89    238.54 o 
  -8 -16   1       31.78      -97.58    158.49 o 
  -7 -16   1      618.39      533.17    187.07 o 
  -6 -16   1     1242.80     1410.21    245.16 o 
  -5 -16   1     1391.65      900.77    270.81 o 
  -4 -16   1     5290.49     6084.31    442.92 o 
  -3 -16   1       35.11      428.32    261.50 o 
  -2 -16   1     2783.82     2356.33    449.76 o 
  -1 -16   1      410.82       14.09    199.77 o 
   1 -16   1        0.04     -199.89    207.00 o 
   2 -16   1     1073.56      719.59    321.15 o 
   3 -16   1       77.12      163.02    230.02 o 
   4 -16   1     1641.43     1888.84    318.87 o 
   5 -16   1       73.93       64.29    177.04 o 
 -13 -15   1        4.26      -19.31    165.70 o 
 -12 -15   1     1135.96      582.87    217.52 o 
 -11 -15   1        5.51       74.74    159.93 o 
 -10 -15   1       18.39     -197.64    131.76 o 
  -9 -15   1       18.73       83.97    149.56 o 
  -8 -15   1      963.94      771.69    315.21 o 
  -7 -15   1       38.72      -29.96    130.75 o 
  -6 -15   1     5360.85     5195.83    883.22 o 
  -5 -15   1      689.04      733.27    186.35 o 
  -4 -15   1       73.59      112.96    131.87 o 
  -3 -15   1     2789.87     3428.66    358.20 o 
  -2 -15   1     6401.54     5693.13    636.91 o 
  -1 -15   1     5358.24     6032.40    659.20 o 
   0 -15   1     1065.91     1842.88    375.65 o 
   1 -15   1      129.30     -102.64    179.68 o 
   2 -15   1        0.62       53.89    226.59 o 
   3 -15   1     1276.77     1534.71    392.93 o 
   4 -15   1      212.44      174.90    159.03 o 
   5 -15   1     1239.10      916.70    245.20 o 
   6 -15   1      358.18      175.79    180.25 o 
 -14 -14   1      620.33      624.65    221.42 o 
 -13 -14   1        2.34     -104.51    178.76 o 
 -12 -14   1      926.58      799.03    218.91 o 
 -11 -14   1      756.80      808.97    243.25 o 
 -10 -14   1      469.63      574.24    185.66 o 
  -9 -14   1      993.30     1101.46    225.21 o 
  -8 -14   1       79.71      -26.85    124.28 o 
  -7 -14   1      237.00      132.14    132.40 o 
  -6 -14   1       25.58        5.49    123.95 o 
  -5 -14   1     3997.28     4229.70    480.75 o 
  -4 -14   1        1.00     -140.54    126.83 o 
  -3 -14   1     8981.73    10138.76    587.49 o 
  -2 -14   1        2.93      108.16    125.32 o 
  -1 -14   1     1959.45     2405.32    375.17 o 
   0 -14   1      349.03      310.37    214.47 o 
   1 -14   1     1537.46     1648.86    350.67 o 
   2 -14   1     1091.85      532.56    269.95 o 
   3 -14   1     1017.79      991.99    325.68 o 
   4 -14   1       69.26      -48.62    138.99 o 
   5 -14   1        9.49       -4.18    140.77 o 
   6 -14   1       77.77       38.93    152.15 o 
   7 -14   1      470.41      568.73    405.11 o 
 -15 -13   1        2.32        1.37    302.73 o 
 -14 -13   1       14.13      120.23    134.01 o 
 -13 -13   1      962.73     1300.08    354.65 o 
 -12 -13   1       26.85       37.49    145.87 o 
 -11 -13   1     1513.77     1408.06    374.06 o 
 -10 -13   1      250.69      -64.30    194.63 o 
  -9 -13   1     2816.10     2543.36    416.20 o 
  -8 -13   1      596.71      659.33    267.75 o 
  -7 -13   1    12735.93    12541.27    907.97 o 
  -6 -13   1     3130.19     3504.61    320.00 o 
  -5 -13   1     3292.55     3469.06    305.66 o 
  -4 -13   1      183.44      102.55    128.85 o 
  -3 -13   1      215.17      283.04    105.63 o 
  -2 -13   1     2647.28     3385.03    235.90 o 
  -1 -13   1     2119.71     2050.01    220.38 o 
   0 -13   1     2459.12     2840.62    388.39 o 
   1 -13   1     5748.72     5818.06    591.96 o 
   2 -13   1     1480.49     1233.28    311.35 o 
   3 -13   1       70.83      132.40    206.63 o 
   4 -13   1     2527.29     2839.64    487.36 o 
   5 -13   1      400.34      296.22    160.47 o 
   6 -13   1     2702.73     2022.36    422.50 o 
   7 -13   1      125.49       60.22    154.03 o 
   8 -13   1     1189.71     1562.67    288.36 o 
   9 -13   1      459.23      279.03    216.49 o 
 -15 -12   1      794.70      898.18    237.68 o 
 -14 -12   1       13.46      150.32    137.16 o 
 -13 -12   1       28.78      -26.02    114.93 o 
 -12 -12   1       83.14       53.01    172.76 o 
 -11 -12   1       48.65      115.26    144.90 o 
 -10 -12   1     2609.00     2770.44    434.69 o 
  -9 -12   1      416.60      295.18    221.94 o 
  -8 -12   1     4447.79     4430.57    496.67 o 
  -7 -12   1      936.79      790.01    253.78 o 
  -6 -12   1     1265.59     1253.73    305.10 o 
  -5 -12   1       60.57      566.73    227.57 o 
  -4 -12   1     3638.82     3390.43    223.42 o 
  -3 -12   1      184.92      178.96    153.26 o 
  -2 -12   1     2598.07     2975.94    213.15 o 
  -1 -12   1        2.22       24.52     95.90 o 
   0 -12   1     1972.33     2416.94    225.06 o 
   1 -12   1      156.68      180.42    189.73 o 
   2 -12   1     6136.21     4968.27    532.31 o 
   3 -12   1     3040.42     2923.18    434.69 o 
   4 -12   1     2615.19     2649.06    447.92 o 
   5 -12   1     1547.29     1996.25    289.45 o 
   6 -12   1      147.47      445.73    173.20 o 
   7 -12   1     1022.25      794.85    215.41 o 
   8 -12   1       36.28      -19.27    140.48 o 
   9 -12   1     1418.84     1101.62    449.51 o 
  10 -12   1     1076.64      947.87    316.56 o 
 -16 -11   1        7.62     -117.87    152.79 o 
 -15 -11   1      231.72      296.03    145.51 o 
 -14 -11   1     3533.87     3471.19    304.20 o 
 -13 -11   1      109.16      256.77    307.37 o 
 -12 -11   1     3011.07     3561.87    347.21 o 
 -11 -11   1      680.85      583.35    180.07 o 
 -10 -11   1      110.73       78.11    123.52 o 
  -9 -11   1       71.54      216.09    135.19 o 
  -8 -11   1     4914.17     4651.65    500.83 o 
  -7 -11   1     3801.18     3276.91    414.24 o 
  -6 -11   1     3000.96     3420.95    436.28 o 
  -5 -11   1     3634.64     3339.74    416.93 o 
  -4 -11   1     1837.00     1643.39    261.07 o 
  -3 -11   1      100.09      218.58     87.89 o 
  -2 -11   1      705.14      862.47    127.24 o 
  -1 -11   1     4204.80     4517.73    292.18 o 
   0 -11   1      754.70     1202.98    164.09 o 
   1 -11   1     2667.13     2987.40    232.11 o 
   2 -11   1     1481.23     2009.70    341.85 o 
   3 -11   1     1333.64     1381.12    320.91 o 
   4 -11   1      831.61      857.38    281.96 o 
   5 -11   1     1981.52     2285.09    351.95 o 
   6 -11   1       10.28       64.85    121.29 o 
   7 -11   1     1439.60     1291.92    346.81 o 
   8 -11   1      334.23      143.90    198.30 o 
   9 -11   1        9.64       -8.59    140.50 o 
  10 -11   1      432.08      412.11    199.32 o 
  11 -11   1       79.40      140.07    182.12 o 
 -16 -10   1      325.17      361.37    153.37 o 
 -15 -10   1      984.23     1023.21    244.04 o 
 -14 -10   1        2.05       69.60    116.95 o 
 -13 -10   1     1378.72     1427.81    249.97 o 
 -12 -10   1      129.41       84.96    130.27 o 
 -11 -10   1      256.78      -15.56    110.14 o 
 -10 -10   1     5275.49     5105.69    378.84 o 
  -9 -10   1     4425.20     4035.38    328.44 o 
  -8 -10   1       35.83      -19.83    165.72 o 
  -7 -10   1     2210.76     2133.16    343.93 o 
  -6 -10   1      252.04      -14.70    151.27 o 
  -5 -10   1      110.59      109.73     85.18 o 
  -4 -10   1     3225.88     3707.70    249.54 o 
  -3 -10   1     4991.26     5180.68    309.84 o 
  -2 -10   1      578.70      581.00    120.78 o 
  -1 -10   1      461.55      326.21    105.23 o 
   0 -10   1      284.20      419.39    107.13 o 
   1 -10   1     1710.22     2247.86    198.24 o 
   2 -10   1     1985.82     2152.15    182.44 o 
   3 -10   1     3669.86     4726.49    513.33 o 
   4 -10   1     6698.13     6825.60    643.77 o 
   5 -10   1     5567.91     5447.22    405.51 o 
   6 -10   1     2325.30     2235.01    282.56 o 
   7 -10   1      254.83      153.96    136.88 o 
   8 -10   1     1485.93     1421.33    248.48 o 
   9 -10   1      111.19      119.53    216.30 o 
  10 -10   1     1711.81     1511.66    282.91 o 
  11 -10   1        1.88      -41.56    149.41 o 
 -17  -9   1     1200.45     1085.24    303.70 o 
 -16  -9   1       79.94       21.24    121.33 o 
 -15  -9   1      375.49      218.70    195.72 o 
 -14  -9   1       52.18       10.88    314.84 o 
 -13  -9   1     8954.14    10117.10    577.72 o 
 -12  -9   1     2855.55     2961.07    308.04 o 
 -11  -9   1     2625.08     3043.52    300.87 o 
 -10  -9   1       30.98      209.55    129.10 o 
  -9  -9   1      655.45      596.71    163.89 o 
  -8  -9   1       46.43     -106.09     88.58 o 
  -7  -9   1       39.54     -138.88    173.01 o 
  -6  -9   1     1720.94     1608.69    281.34 o 
  -5  -9   1     1540.10     1931.64    254.34 o 
  -4  -9   1     3983.36     3732.86    236.52 o 
  -3  -9   1       72.56       87.27     78.07 o 
  -2  -9   1      116.35      -40.50     69.77 o 
  -1  -9   1     3723.12     4190.29    504.63 o 
   0  -9   1    14087.99    15078.20    961.00 o 
   1  -9   1      508.28      648.99    114.69 o 
   2  -9   1     2108.99     2488.63    270.99 o 
   3  -9   1       91.73      153.59    179.80 o 
   4  -9   1      868.42      819.53    242.03 o 
   5  -9   1     3887.91     3142.44    300.27 o 
   6  -9   1     1508.19     1416.24    226.63 o 
   7  -9   1       11.86        1.58    109.46 o 
   8  -9   1     5946.03     5301.79    427.19 o 
   9  -9   1        3.01      179.97    143.40 o 
  10  -9   1       15.12       37.68    141.56 o 
  11  -9   1      352.67      359.06    255.50 o 
  12  -9   1      553.53      334.80    219.06 o 
 -17  -8   1       10.90      216.50    140.22 o 
 -16  -8   1      135.16      102.01    126.08 o 
 -15  -8   1      593.93      777.60    183.95 o 
 -14  -8   1     2451.90     2662.64    323.05 o 
 -13  -8   1        0.15      171.53    139.26 o 
 -12  -8   1      142.34      217.17    184.09 o 
 -11  -8   1      705.89      772.02    178.03 o 
 -10  -8   1     4324.60     4337.08    734.96 o 
  -9  -8   1       22.80      -34.18    101.70 o 
  -8  -8   1     3941.22     4192.51    618.97 o 
  -7  -8   1      604.68      585.94    138.79 o 
  -6  -8   1     8377.97     7820.07    406.74 o 
  -5  -8   1       85.42      100.75     64.07 o 
  -4  -8   1     1042.51     1037.86    117.87 o 
  -3  -8   1     4149.67     4130.80    242.86 o 
  -2  -8   1    18747.02    19394.71    776.69 o 
  -1  -8   1     9789.49     9986.93    484.42 o 
   0  -8   1       73.81       86.43     67.86 o 
   1  -8   1      131.58      154.93    144.65 o 
   2  -8   1     7983.35     8325.55    428.63 o 
   3  -8   1    10339.64    10011.27    429.91 o 
   4  -8   1     1482.05     1789.47    314.29 o 
   5  -8   1     5900.18     5904.39    383.49 o 
   6  -8   1      185.83      160.45    121.22 o 
   7  -8   1      348.14      326.48    145.75 o 
   8  -8   1      250.88      196.37    133.97 o 
   9  -8   1     1998.70     1922.07    278.34 o 
  10  -8   1       92.47      180.97    240.80 o 
  11  -8   1     4042.12     3567.22    608.43 o 
  12  -8   1       21.06       43.67    155.60 o 
  13  -8   1       26.27     -183.33    145.59 o 
 -17  -7   1     1033.36     1320.42    213.88 o 
 -16  -7   1     1174.64     1252.57    200.44 o 
 -15  -7   1        0.04       33.16    107.41 o 
 -14  -7   1      926.08     1432.38    243.48 o 
 -13  -7   1      577.16      779.32    195.55 o 
 -12  -7   1     4362.82     4981.00    380.45 o 
 -11  -7   1     3204.21     3498.31    311.18 o 
 -10  -7   1      197.63      -15.49    105.21 o 
  -9  -7   1      983.35     1153.04    335.30 o 
  -8  -7   1        3.58       32.63    100.35 o 
  -7  -7   1     2276.23     2085.47    280.49 o 
  -6  -7   1     1767.91     2193.46    204.21 o 
  -5  -7   1     5800.36     5039.08    293.43 o 
  -4  -7   1       30.80       25.31     54.44 o 
  -3  -7   1    15725.47    15235.19    615.99 o 
  -2  -7   1     4929.81     5421.90    278.61 o 
  -1  -7   1     4432.89     4826.07    362.43 o 
   0  -7   1     5902.80     5938.18    288.87 o 
   1  -7   1    21801.78    21014.65    801.61 o 
   2  -7   1     3821.93     4236.17    572.12 o 
   3  -7   1      304.52      183.19     57.77 o 
   4  -7   1       49.39      264.44    158.13 o 
   5  -7   1      395.25      896.14    165.11 o 
   6  -7   1     1424.14     1511.04    208.71 o 
   7  -7   1     4342.64     4377.46    350.16 o 
   8  -7   1      790.75      837.02    182.37 o 
   9  -7   1     2645.35     2411.85    295.34 o 
  10  -7   1     1399.65     1202.04    441.24 o 
  11  -7   1       18.72        9.39    306.27 o 
  12  -7   1      378.62      124.40    171.09 o 
  13  -7   1        7.33      193.21    245.58 o 
  14  -7   1     2833.42     3023.16    687.74 o 
 -17  -6   1      295.69      163.27    176.92 o 
 -16  -6   1      116.38      226.95    132.77 o 
 -15  -6   1     1718.02     2285.71    244.54 o 
 -14  -6   1      419.65      293.90    146.44 o 
 -13  -6   1     1465.84     1662.58    608.07 o 
 -12  -6   1     1286.31     1422.55    221.62 o 
 -11  -6   1      503.47      543.61    162.50 o 
 -10  -6   1      454.03      363.69    103.28 o 
  -9  -6   1     9822.48     9914.96    387.53 o 
  -8  -6   1     2698.58     2361.91    220.35 o 
  -7  -6   1     8862.61     9086.28    444.57 o 
  -6  -6   1     3483.21     3768.70    331.93 o 
  -5  -6   1      155.40      138.18     79.31 o 
  -4  -6   1     2833.34     2820.68    203.94 o 
  -3  -6   1    16617.78    18232.21    702.18 o 
  -2  -6   1    20507.47    20911.46    800.60 o 
  -1  -6   1     7450.36     7566.38    478.66 o 
   0  -6   1    10929.32    11069.88    453.50 o 
   1  -6   1      286.04      248.76     73.55 o 
   2  -6   1     2484.76     2410.34    150.74 o 
   3  -6   1     2314.44     2495.60    145.51 o 
   4  -6   1     8411.46     7155.51    382.67 o 
   5  -6   1      137.29      128.94    154.45 o 
   6  -6   1       24.67      -84.00     82.72 o 
   7  -6   1      673.91      815.90    207.98 o 
   8  -6   1      422.92      486.91    154.63 o 
   9  -6   1      869.91      484.26    162.00 o 
  10  -6   1     5483.23     4544.86    690.13 o 
  11  -6   1       11.42      -43.32    118.20 o 
  12  -6   1     2654.47     3154.50    370.89 o 
  13  -6   1      704.76      718.96    251.15 o 
  14  -6   1       14.31       28.07    172.99 o 
 -17  -5   1     1621.94     1783.88    417.61 o 
 -16  -5   1     1399.12     1778.03    292.30 o 
 -15  -5   1      113.95      138.70    111.60 o 
 -14  -5   1       11.53      -36.91     96.22 o 
 -13  -5   1      405.90      334.57    156.15 o 
 -12  -5   1      106.94       38.34    118.42 o 
 -11  -5   1     4139.91     3786.37    242.01 o 
 -10  -5   1     1012.03      858.87    125.57 o 
  -9  -5   1       58.01      153.23     78.05 o 
  -8  -5   1      239.64      128.97     82.39 o 
  -7  -5   1     7111.37     7453.16    293.76 o 
  -6  -5   1     7066.72     7229.74    359.75 o 
  -5  -5   1      600.55      814.85    119.52 o 
  -4  -5   1    22073.51    20213.92    778.74 o 
  -3  -5   1        0.88      -11.97     56.38 o 
  -2  -5   1     2052.57     1599.35    151.82 o 
  -1  -5   1     1942.53     1429.87    154.57 o 
   0  -5   1      360.54      514.08     75.37 o 
   1  -5   1     3926.64     4006.67    199.05 o 
   2  -5   1     5329.52     4987.38    229.64 o 
   3  -5   1      779.02      879.79    116.60 o 
   4  -5   1      922.56      825.52    131.82 o 
   5  -5   1      927.78     1094.91    157.69 o 
   6  -5   1      304.36      205.47    213.06 o 
   7  -5   1     7172.26     5656.63    826.09 o 
   8  -5   1     3777.32     3503.44    304.39 o 
   9  -5   1     2980.21     2776.29    291.21 o 
  10  -5   1     2272.83     2428.02    290.10 o 
  11  -5   1     1006.70     1060.49    222.84 o 
  12  -5   1       73.33      106.95    142.68 o 
  13  -5   1      191.87      130.84    158.98 o 
  14  -5   1      117.38      251.43    184.32 o 
  15  -5   1      717.74      889.05    264.22 o 
 -17  -4   1       97.18      156.25    173.24 o 
 -16  -4   1      595.51      293.84    266.28 o 
 -15  -4   1       73.24      -23.66    134.33 o 
 -14  -4   1     2975.71     3287.69    417.42 o 
 -13  -4   1      128.21      237.76    112.29 o 
 -12  -4   1     3003.38     3205.84    238.98 o 
 -11  -4   1      614.75      593.02    128.72 o 
 -10  -4   1      222.63      136.12     91.17 o 
  -9  -4   1       35.91      -72.72     80.31 o 
  -8  -4   1    11724.28    10271.96    387.14 o 
  -7  -4   1    18850.62    19039.84    620.04 o 
  -6  -4   1     6782.96     6593.78    258.66 o 
  -5  -4   1      263.44      132.18     47.11 o 
  -4  -4   1     8475.17     9210.41    397.41 o 
  -3  -4   1    10971.33    11213.69    458.19 o 
  -2  -4   1      197.36      296.31     56.20 o 
  -1  -4   1     1965.50     1570.60    148.69 o 
   0  -4   1     5524.65     5627.54    247.22 o 
   1  -4   1      565.56      637.38     70.51 o 
   2  -4   1     8730.16     8514.15    348.16 o 
   3  -4   1       48.28      152.27     36.82 o 
   4  -4   1     2517.80     2506.83    482.89 o 
   5  -4   1    18104.05    15613.43    883.47 o 
   6  -4   1      311.06      324.47    114.34 o 
   7  -4   1     1327.08     1022.54    163.09 o 
   8  -4   1     3873.00     4075.28    317.98 o 
   9  -4   1     5266.93     5515.49    392.84 o 
  10  -4   1     1198.64     1226.37    212.71 o 
  11  -4   1     5548.01     5569.57    431.61 o 
  12  -4   1      321.47      475.27    321.09 o 
  13  -4   1     1334.38     1130.66    242.51 o 
  14  -4   1       83.41      292.55    183.42 o 
  15  -4   1       15.08       46.90    165.17 o 
 -17  -3   1       13.08       62.15    179.10 o 
 -16  -3   1     1654.32     2127.33    319.44 o 
 -15  -3   1      397.87      442.65    233.33 o 
 -14  -3   1       11.24      217.10    101.19 o 
 -13  -3   1      411.66      353.31    127.25 o 
 -12  -3   1      481.83      522.72    167.15 o 
 -11  -3   1     1554.36     1365.12    166.81 o 
 -10  -3   1      734.88      709.48    121.64 o 
  -9  -3   1     3403.99     3029.65    198.58 o 
  -8  -3   1      291.88      342.09     82.33 o 
  -7  -3   1      322.54      468.64     82.88 o 
  -6  -3   1      384.60      695.89     82.63 o 
  -5  -3   1    16203.97    16098.10    512.29 o 
  -4  -3   1      382.55      388.61     55.90 o 
  -3  -3   1    16187.32    16446.37    623.33 o 
  -2  -3   1     8396.81     9020.34    367.55 o 
  -1  -3   1     2647.57     2969.13    148.01 o 
   0  -3   1     5815.90     5843.38    241.76 o 
   1  -3   1      265.52      177.36    135.89 o 
   2  -3   1     3910.31     3851.62    134.56 o 
   3  -3   1    13264.27    12375.97    327.38 o 
   4  -3   1     8120.74     7612.41    261.97 o 
   5  -3   1     4447.38     4450.09    177.16 o 
   6  -3   1     1566.84     1660.58    153.13 o 
   7  -3   1    12029.93    12766.02    434.49 o 
   8  -3   1    16658.65    15989.54    615.87 o 
   9  -3   1      256.55      390.89    139.99 o 
  10  -3   1     1648.88     1760.51    334.68 o 
  11  -3   1      100.72      146.96    132.84 o 
  12  -3   1      285.68      142.86    221.14 o 
  13  -3   1      177.08      -43.48    128.18 o 
  14  -3   1      284.92       -2.52    295.67 o 
  15  -3   1      124.38       17.27    170.45 o 
  16  -3   1     1275.16     1932.43    537.21 o 
 -17  -2   1     1231.89      978.04    246.82 o 
 -16  -2   1      526.99      406.90    241.47 o 
 -15  -2   1      933.38      599.09    193.72 o 
 -14  -2   1      416.35      422.17    141.01 o 
 -13  -2   1     3691.02     4006.54    249.59 o 
 -12  -2   1     1427.97     1422.98    197.75 o 
 -11  -2   1      140.22      132.40    100.39 o 
 -10  -2   1     1300.80     1514.10    163.27 o 
  -9  -2   1     1429.55     1756.93    187.15 o 
  -8  -2   1     2178.90     2048.68    154.90 o 
  -7  -2   1     5970.65     5815.53    251.05 o 
  -6  -2   1      788.77      660.68    170.91 o 
  -5  -2   1     2849.48     2852.53    143.60 o 
  -4  -2   1      277.52      418.03     59.67 o 
  -3  -2   1     4643.61     4274.14    273.43 o 
  -2  -2   1     9599.46     9557.68    298.07 o 
  -1  -2   1    20193.42    21206.72    619.12 o 
   0  -2   1      802.27      673.75    100.72 o 
   1  -2   1    21709.74    24157.32    684.57 o 
   2  -2   1      180.78      172.60     36.54 o 
   3  -2   1     8295.43     9661.09    260.20 o 
   4  -2   1     4165.81     4294.49    168.48 o 
   5  -2   1      207.86      309.74     46.07 o 
   6  -2   1    36454.56    36256.48    936.93 o 
   7  -2   1      437.55      535.60     76.69 o 
   8  -2   1     4397.71     4364.25    255.76 o 
   9  -2   1      773.03      754.34     90.49 o 
  10  -2   1     1864.64     1586.20    182.13 o 
  11  -2   1     2269.63     2274.85    308.06 o 
  12  -2   1      599.21      588.24    171.52 o 
  13  -2   1     1582.73     1708.98    531.70 o 
  14  -2   1      334.61      166.29    163.57 o 
  15  -2   1      383.03      407.58    196.56 o 
  16  -2   1      152.01      355.67    277.55 o 
 -17  -1   1       71.16        8.97    158.16 o 
 -16  -1   1      355.85      338.08    189.00 o 
 -15  -1   1      969.95     1197.56    194.96 o 
 -14  -1   1      979.72      994.85    198.90 o 
 -13  -1   1      417.53      563.24    139.99 o 
 -12  -1   1     3377.19     3285.78    202.25 o 
 -11  -1   1      582.62      914.33    148.13 o 
 -10  -1   1    14680.56    14012.29    531.27 o 
  -9  -1   1      574.89      715.75    116.83 o 
  -8  -1   1     7499.14     7613.17    318.48 o 
  -7  -1   1     4091.23     4629.72    287.45 o 
  -6  -1   1      815.03     1305.74    109.15 o 
  -5  -1   1      761.26      806.81     83.32 o 
  -4  -1   1    11551.81    11045.86    361.94 o 
  -3  -1   1     9276.48     8779.40    287.50 o 
  -2  -1   1    18501.38    18751.96    549.95 o 
  -1  -1   1     2924.79     2514.38     93.69 o 
   0  -1   1      838.52      712.77    125.02 o 
   1  -1   1    12905.53    14821.82    363.34 o 
   2  -1   1    26549.31    27628.62    676.75 o 
   3  -1   1    27860.44    28157.45    708.60 o 
   4  -1   1     9120.74     8452.59    247.09 o 
   5  -1   1      501.10      388.50     60.20 o 
   6  -1   1      328.49      270.57     50.31 o 
   7  -1   1      157.53      139.71     48.15 o 
   8  -1   1      513.73      529.62     73.43 o 
   9  -1   1      869.37      979.98    110.86 o 
  10  -1   1     3332.95     3400.66    251.71 o 
  11  -1   1       43.78       62.10    100.29 o 
  12  -1   1      935.26     1008.73    189.35 o 
  13  -1   1     1992.46     2365.55    240.34 o 
  14  -1   1      221.13      173.55    126.68 o 
  15  -1   1     2695.55     2331.00    263.41 o 
  16  -1   1       34.70       95.57    177.47 o 
 -17   0   1      182.65       28.28    216.49 o 
 -16   0   1       10.69      -74.51    121.35 o 
 -15   0   1       36.09      109.00    128.27 o 
 -14   0   1     2371.12     2069.50    239.46 o 
 -13   0   1     1362.07     1139.39    177.87 o 
 -12   0   1     5376.75     5276.98    335.42 o 
 -11   0   1     1766.64     1581.80    157.20 o 
 -10   0   1      851.70      913.69    110.76 o 
  -9   0   1     1098.58     1028.20    134.79 o 
  -8   0   1     6060.71     6136.69    360.16 o 
  -7   0   1       87.71        9.35     54.51 o 
  -6   0   1    14601.46    14680.88    496.26 o 
  -5   0   1     8682.22     8911.79    319.81 o 
  -4   0   1       24.20       73.21     48.55 o 
  -3   0   1     1831.52     1926.05    127.40 o 
  -2   0   1       15.37       48.75     29.10 o 
  -1   0   1    61914.76    37535.46   3270.66 o 
   0   0   1        0.02       -3.44      2.29 o 
   1   0   1    49177.91    29182.77   1485.23 o 
   2   0   1      739.42      988.31     47.08 o 
   3   0   1     1473.15     1481.97     71.90 o 
   4   0   1      338.85      148.25     52.27 o 
   5   0   1     5499.44     5491.40    221.81 o 
   6   0   1     9874.22    10259.75    369.47 o 
   7   0   1     9861.51     9513.38    547.40 o 
   8   0   1      827.81      801.80    176.01 o 
   9   0   1     2494.12     2470.83    191.66 o 
  10   0   1      259.73      325.48     78.22 o 
  11   0   1     2292.33     2167.34    156.59 o 
  12   0   1     3103.38     2654.23    231.95 o 
  13   0   1     1941.08     1937.30    215.03 o 
  14   0   1     3224.02     3516.21    422.19 o 
  15   0   1      697.08      943.04    383.97 o 
  16   0   1        3.47      -89.96    128.36 o 
  17   0   1        2.52      -15.18    142.92 o 
 -16   1   1       38.38      -10.63    138.76 o 
 -15   1   1     4354.63     5899.28   1204.99 o 
 -14   1   1      116.11      296.61    130.43 o 
 -13   1   1     1688.10     1677.16    207.61 o 
 -12   1   1      133.33      296.89    141.84 o 
 -11   1   1     2654.61     2513.29    222.77 o 
 -10   1   1      490.85      396.71    103.44 o 
  -9   1   1    19412.00    19497.00    567.87 o 
  -8   1   1       18.75       -9.07     60.30 o 
  -7   1   1     5786.40     5608.86    255.96 o 
  -6   1   1      859.83      974.30    147.86 o 
  -5   1   1     1051.03      926.53     92.73 o 
  -4   1   1     1272.13     1597.31    106.38 o 
  -3   1   1    36780.30    37819.34    935.94 o 
  -2   1   1    17287.39    17898.41    452.79 o 
  -1   1   1    11884.75    13293.76    246.93 o 
   0   1   1     3556.23        3.80      3.83 o 
   1   1   1     5478.71     4905.12    298.53 o 
   2   1   1    11439.07    12132.64    447.22 o 
   3   1   1    46088.68    49967.10   1425.84 o 
   4   1   1     5460.49     4712.80    186.24 o 
   5   1   1     4127.70     4157.79    202.72 o 
   6   1   1      694.90      820.72     91.91 o 
   7   1   1     4879.41     5231.85    234.57 o 
   8   1   1    10037.47     9424.00    367.74 o 
   9   1   1      294.21      148.20     82.39 o 
  10   1   1    12681.03    13090.62    502.82 o 
  11   1   1       38.87      119.60     72.46 o 
  12   1   1      104.96      248.96     83.98 o 
  13   1   1      219.26      140.55    111.99 o 
  14   1   1     2520.73     2821.42    307.47 o 
  15   1   1     1174.38     1733.78    305.72 o 
  16   1   1     1247.71     1159.52    207.88 o 
  17   1   1     1033.75     1319.34    294.69 o 
 -16   2   1      355.62      379.22    170.36 o 
 -15   2   1     1271.93     1208.96    207.89 o 
 -14   2   1      252.54      229.61    130.23 o 
 -13   2   1     1333.16     1409.64    201.18 o 
 -12   2   1      158.91      131.32    130.26 o 
 -11   2   1     2575.25     2916.67    342.63 o 
 -10   2   1      477.45      385.97    118.08 o 
  -9   2   1      365.30      408.38     78.01 o 
  -8   2   1     2893.66     3145.37    200.28 o 
  -7   2   1     2868.49     2774.44    137.42 o 
  -6   2   1    22819.03    22960.94    617.85 o 
  -5   2   1        5.51       40.60     33.17 o 
  -4   2   1     3507.73     3827.29    181.12 o 
  -3   2   1     6947.97     7179.49    210.72 o 
  -2   2   1      805.18      713.45     25.88 o 
  -1   2   1    10679.42    11681.06    236.93 o 
   1   2   1       52.86       57.08     31.97 o 
   2   2   1    30735.45    32113.66   1131.19 o 
   3   2   1     2108.48     1550.12    194.41 o 
   4   2   1       83.28       81.30     47.53 o 
   5   2   1     6172.30     6742.50    251.59 o 
   6   2   1     3134.35     2838.15    155.46 o 
   7   2   1    14412.44    15062.88    511.07 o 
   8   2   1     4115.02     3968.75    212.84 o 
   9   2   1      590.10      536.73    105.18 o 
  10   2   1        1.24       35.47     77.06 o 
  11   2   1     2992.17     3096.76    227.73 o 
  12   2   1     4980.98     5644.31    486.44 o 
  13   2   1     4818.70     4948.82    325.66 o 
  14   2   1     1062.21     1341.05    191.68 o 
  15   2   1     1459.31     1477.58    212.70 o 
  16   2   1        6.16      145.58    133.80 o 
  17   2   1      305.85      202.92    177.72 o 
 -16   3   1     2240.88     2676.19    390.76 o 
 -15   3   1      332.93      393.77    207.85 o 
 -14   3   1     1960.55     1942.22    513.94 o 
 -13   3   1      413.77      440.78    143.73 o 
 -12   3   1     1048.15      974.34    174.95 o 
 -11   3   1     1910.17     2136.85    220.91 o 
 -10   3   1     2628.91     3141.97    243.66 o 
  -9   3   1     1016.93      692.60    140.99 o 
  -8   3   1     4150.55     4297.29    151.25 o 
  -7   3   1     8758.60     9218.24    295.26 o 
  -6   3   1       11.01        7.93     33.79 o 
  -5   3   1     1574.35     1752.39     90.27 o 
  -4   3   1    23759.24    22808.63    715.66 o 
  -3   3   1    12666.58    12723.30    520.76 o 
  -2   3   1    26481.30    28485.56   1047.72 o 
  -1   3   1     5561.48     6182.22    246.16 o 
   0   3   1    11249.83    12789.54    697.42 o 
   2   3   1     8174.82     3358.60    218.14 o 
   3   3   1    30857.86    30459.84    886.46 o 
   4   3   1       66.02       73.15     46.46 o 
   5   3   1    36419.25    35100.28   1037.65 o 
   6   3   1    13572.88    13233.86    444.58 o 
   7   3   1      782.40      794.70     97.17 o 
   8   3   1       72.58       55.04     64.44 o 
   9   3   1     7719.24     6918.08    307.15 o 
  10   3   1      315.02      228.68     92.80 o 
  11   3   1     6935.03     7269.01    770.82 o 
  12   3   1       25.18       57.23     93.53 o 
  13   3   1      737.19     1327.55    219.91 o 
  14   3   1       14.78     -104.17     74.58 o 
  15   3   1       15.24      -16.59    110.80 o 
  16   3   1      352.80      396.62    182.52 o 
  17   3   1       31.50       90.78    188.62 o 
 -15   4   1       54.03      194.57    195.23 o 
 -14   4   1      235.00      336.63    184.06 o 
 -13   4   1     1281.41     1285.48    272.28 o 
 -12   4   1      571.88      555.80    186.68 o 
 -11   4   1     1137.16     1162.83    222.12 o 
 -10   4   1      482.76      449.19    178.15 o 
  -9   4   1     1632.05     1646.68    670.29 o 
  -8   4   1       17.83      -85.61     79.52 o 
  -7   4   1     7952.57     7789.55    420.23 o 
  -6   4   1       25.77      110.74    145.14 o 
  -5   4   1    33780.98    33390.09   1279.91 o 
  -4   4   1      317.90      340.08     89.63 o 
  -3   4   1     3536.74     3622.77    214.37 o 
  -2   4   1     2529.94     2387.88    179.29 o 
  -1   4   1    11972.06    11999.28    699.50 o 
   0   4   1     7421.60     8590.70    513.08 o 
   2   4   1     2847.20     3389.84    248.89 o 
   3   4   1     4419.26     4689.72    223.27 o 
   4   4   1     1290.13     1306.84    112.41 o 
   5   4   1      157.59       63.92     46.53 o 
   6   4   1    49053.12    48586.64   1424.26 o 
   7   4   1    14790.04    15041.67    507.26 o 
   8   4   1    22650.53    22270.13    722.59 o 
   9   4   1     3362.43     3679.80    215.04 o 
  10   4   1     1045.34     1368.57    174.53 o 
  11   4   1        8.44      -15.61     86.10 o 
  12   4   1     2366.97     2180.30    268.08 o 
  13   4   1      207.14      157.96    107.30 o 
  14   4   1     3434.42     3214.22    261.56 o 
  15   4   1     1259.44      888.42    215.75 o 
  16   4   1      787.96      961.92    228.09 o 
  17   4   1      101.85      255.49    183.78 o 
 -15   5   1      751.54     1114.90    322.56 o 
 -14   5   1       16.18      164.14    186.45 o 
 -13   5   1     1555.10     1467.05    277.00 o 
 -12   5   1      280.17      114.89    142.35 o 
 -11   5   1     1796.17     1984.29    282.81 o 
 -10   5   1     1101.86      985.47    454.29 o 
  -9   5   1     4670.47     5303.41    896.21 o 
  -8   5   1     2895.49     2903.23    274.49 o 
  -7   5   1     1868.24     2418.65    240.47 o 
  -6   5   1       81.13       82.66     86.51 o 
  -5   5   1     1988.83     1509.27    172.63 o 
  -4   5   1      772.17      894.74    131.63 o 
  -3   5   1     6060.94     5603.12    297.78 o 
  -2   5   1    20398.18    20942.97    766.31 o 
  -1   5   1    21145.61    22947.29   1260.72 o 
   0   5   1     5977.17     6128.92    408.24 o 
   2   5   1      296.82      315.76    104.48 o 
   3   5   1      254.51      302.29    105.70 o 
   4   5   1    17324.70    16093.61    621.44 o 
   5   5   1     1030.19     1047.31    118.12 o 
   6   5   1    25411.75    24146.05    748.33 o 
   7   5   1      964.72      897.53    102.16 o 
   8   5   1      470.47      583.42    123.09 o 
   9   5   1     1961.43     2155.60    248.97 o 
  10   5   1     9380.33     8706.30    366.99 o 
  11   5   1     2545.56     2883.61    212.55 o 
  12   5   1     2953.16     2824.48    220.62 o 
  13   5   1        3.95       69.91    100.55 o 
  14   5   1      226.95      101.75    223.59 o 
  15   5   1       15.41      -29.46    134.50 o 
  16   5   1       29.13      125.16    153.68 o 
  17   5   1      980.23     1024.52    245.65 o 
 -14   6   1        2.88      156.23    181.16 o 
 -13   6   1      819.92      607.78    289.12 o 
 -12   6   1     4256.46     4526.11    428.07 o 
 -11   6   1       25.17      261.14    195.18 o 
 -10   6   1     4840.62     4521.78    920.52 o 
  -9   6   1     1033.84      862.95    269.83 o 
  -8   6   1      361.73      344.55    140.36 o 
  -7   6   1      360.39      416.62    132.90 o 
  -6   6   1     5458.37     5531.64    350.79 o 
  -5   6   1       76.06       50.23     77.34 o 
  -4   6   1    12017.39    12172.54    654.85 o 
  -3   6   1      384.12      268.61    122.36 o 
  -2   6   1     4381.08     4118.49    353.61 o 
  -1   6   1      333.94      485.15    134.36 o 
   0   6   1     8553.42    10127.87    627.60 o 
   1   6   1     6666.47     6815.31    442.29 o 
   3   6   1     3595.08     3632.35    288.81 o 
   4   6   1      845.04     1094.56    122.25 o 
   5   6   1     1013.80     1173.60    154.27 o 
   6   6   1     6620.83     6749.96    334.15 o 
   7   6   1    18056.19    17431.77    708.36 o 
   8   6   1     6742.51     6594.22    279.99 o 
   9   6   1    12004.36    11629.79    437.25 o 
  10   6   1     2513.23     2731.31    194.49 o 
  11   6   1     2329.85     2210.39    189.42 o 
  12   6   1      385.52      562.45    124.86 o 
  13   6   1     6492.61     6629.40    348.51 o 
  14   6   1      296.89      516.14    173.93 o 
  15   6   1     2487.27     1956.13    344.67 o 
  16   6   1       44.36      -77.60    139.21 o 
  17   6   1       90.89       68.19    164.43 o 
 -14   7   1     1835.99     1860.12    335.60 o 
 -13   7   1      346.41      393.07    224.14 o 
 -12   7   1      599.86      649.87    213.09 o 
 -11   7   1      848.68     1177.61    244.94 o 
 -10   7   1     3892.78     3666.40    573.83 o 
  -9   7   1     4287.92     4829.29    398.58 o 
  -8   7   1     2012.24     2118.18    381.29 o 
  -7   7   1      858.96      639.50    161.51 o 
  -6   7   1     2045.56     1765.03    408.36 o 
  -5   7   1      787.02      779.59    231.43 o 
  -4   7   1        9.80      -28.22     76.68 o 
  -3   7   1     3681.06     3728.46    167.68 o 
  -2   7   1     6655.45     6612.48    502.42 o 
  -1   7   1    12022.76    12145.52    763.80 o 
   0   7   1      454.37      480.38    137.18 o 
   1   7   1    10049.64     9735.55    611.68 o 
   2   7   1     1160.06     1140.32    158.98 o 
   3   7   1     4639.03     4616.13    358.87 o 
   4   7   1     6969.17     6901.91    473.40 o 
   5   7   1     5554.47     5333.07    399.97 o 
   6   7   1      926.09      749.41    122.25 o 
   7   7   1     6408.22     6970.76    362.46 o 
   8   7   1      376.49      521.88    124.37 o 
   9   7   1      532.26      442.20    155.98 o 
  10   7   1       36.95        4.41     77.32 o 
  11   7   1     3668.32     4279.02    254.85 o 
  12   7   1     1455.63     1581.21    227.34 o 
  13   7   1     1769.31     1944.14    259.45 o 
  14   7   1       13.48      230.91    209.94 o 
  15   7   1       59.62     -119.69    126.06 o 
  16   7   1     2540.98     2606.85    473.64 o 
  17   7   1      232.91      328.27    198.46 o 
 -13   8   1       98.68      -35.98    169.76 o 
 -12   8   1       22.57      -48.20    203.08 o 
 -11   8   1     3965.43     4373.61    425.50 o 
 -10   8   1        6.21       41.27    123.94 o 
  -9   8   1     4187.06     4166.60    379.85 o 
  -8   8   1      891.58      882.57    190.87 o 
  -7   8   1      439.39      325.68    139.25 o 
  -6   8   1      340.14      264.84    156.90 o 
  -5   8   1     2281.40     2370.73    246.62 o 
  -4   8   1       38.25       -6.92     89.78 o 
  -3   8   1     6057.08     6462.65    224.09 o 
  -2   8   1     1753.85     2160.84    181.21 o 
  -1   8   1     3864.30     3659.79    362.79 o 
   0   8   1     1252.17     1381.97    220.59 o 
   1   8   1    20838.60    20892.64   1187.59 o 
   2   8   1    24866.47    23957.90   1319.02 o 
   3   8   1     7395.04     7110.50    494.34 o 
   4   8   1     5712.13     5110.97    400.40 o 
   5   8   1      344.48      619.52    176.25 o 
   6   8   1     4220.79     4841.33    284.37 o 
   7   8   1        3.89       15.35     90.27 o 
   8   8   1     6678.19     7160.39    387.53 o 
   9   8   1     3620.22     3468.87    273.70 o 
  10   8   1     3184.93     3721.41    294.33 o 
  11   8   1     1337.89     1260.53    200.02 o 
  12   8   1     1185.28     1310.01    342.58 o 
  13   8   1      333.40      467.99    160.96 o 
  14   8   1     4114.88     4141.96    363.81 o 
  15   8   1     1758.53     2490.28    313.18 o 
  16   8   1      482.63      586.68    201.66 o 
  17   8   1     1452.18     1549.00    285.81 o 
 -13   9   1      230.36       74.16    299.41 o 
 -12   9   1       33.63       15.27    166.65 o 
 -11   9   1      606.35      839.62    227.27 o 
 -10   9   1       58.13      100.72    146.49 o 
  -9   9   1      523.59      607.10    283.73 o 
  -8   9   1      862.02      988.55    208.01 o 
  -7   9   1     3921.39     3338.30    321.06 o 
  -6   9   1     3809.63     4060.59    429.12 o 
  -5   9   1      727.57      377.43    141.70 o 
  -4   9   1      187.46      389.24    126.19 o 
  -3   9   1      268.77      151.88    156.53 o 
  -2   9   1     3321.81     3621.31    310.19 o 
  -1   9   1      287.10      235.53    146.37 o 
   0   9   1     9522.48     9865.75    671.82 o 
   1   9   1     1438.11     1482.78    228.55 o 
   2   9   1     2470.83     2619.54    284.16 o 
   3   9   1      422.74      377.11    148.63 o 
   4   9   1     2066.77     1566.80    241.66 o 
   5   9   1     6804.44     6153.91    477.07 o 
   6   9   1     2882.49     2467.91    308.04 o 
   7   9   1      236.03      201.19    108.14 o 
   8   9   1     2514.40     2700.85    242.98 o 
   9   9   1      967.17     1099.28    191.32 o 
  10   9   1     1454.69     1805.55    226.96 o 
  11   9   1     1837.99     2231.09    385.64 o 
  12   9   1     8594.80     8415.94    484.92 o 
  13   9   1     5067.24     4830.57    380.75 o 
  14   9   1      886.42      762.91    197.93 o 
  15   9   1       28.67       70.42    135.74 o 
  16   9   1       83.03      216.73    437.26 o 
  17   9   1     2964.82     3402.01    388.44 o 
 -12  10   1      230.76      423.99    227.21 o 
 -11  10   1     1132.40     1331.70    281.64 o 
 -10  10   1      214.93      362.48    182.99 o 
  -9  10   1       58.74      110.83    143.82 o 
  -8  10   1     1433.24     1938.14    390.48 o 
  -7  10   1        6.67      -29.55    115.89 o 
  -6  10   1     2331.53     1832.94    255.60 o 
  -5  10   1      183.34      224.31    129.89 o 
  -4  10   1     9559.37     9844.81    535.60 o 
  -3  10   1     3650.75     2453.70    365.98 o 
  -2  10   1       15.02      -39.26     65.48 o 
  -1  10   1     1796.65     2256.61    188.36 o 
   0  10   1     2081.84     2556.22    326.05 o 
   1  10   1    13482.66    13276.78    845.13 o 
   2  10   1     4745.18     4900.54    410.93 o 
   3  10   1    13523.47    13368.83    587.85 o 
   4  10   1     3204.16     2829.50    215.16 o 
   5  10   1     3330.43     3238.20    363.65 o 
   6  10   1      144.15      -37.36    126.65 o 
   7  10   1      735.05     1020.28    245.95 o 
   8  10   1      157.31       27.89    154.14 o 
   9  10   1     4490.92     4535.59    333.27 o 
  10  10   1     3191.95     3066.47    287.04 o 
  11  10   1     1014.82      952.07    406.95 o 
  12  10   1      499.95      373.11    182.01 o 
  13  10   1     1618.61     1616.14    380.31 o 
  14  10   1       23.21     -166.42    122.46 o 
  15  10   1     2811.66     2981.84    336.15 o 
  16  10   1      422.65      249.57    174.65 o 
  17  10   1      155.53      424.26    199.92 o 
 -11  11   1      371.50      343.98    188.38 o 
 -10  11   1      543.36      288.15    183.33 o 
  -9  11   1        2.05     -127.57    129.08 o 
  -8  11   1      325.33      390.59    167.43 o 
  -7  11   1     3111.01     3681.81    367.15 o 
  -6  11   1      613.45      676.96    186.29 o 
  -5  11   1     3361.78     3814.66    352.05 o 
  -4  11   1     4757.69     4773.61    375.49 o 
  -3  11   1      903.31      917.52    278.53 o 
  -2  11   1      966.16     1480.08    315.64 o 
  -1  11   1    11773.73    12419.30    552.02 o 
   0  11   1      384.22      340.38    176.87 o 
   1  11   1     1265.78     1407.94    255.38 o 
   2  11   1      106.70      279.26    149.31 o 
   3  11   1     2346.07     2163.48    221.08 o 
   4  11   1     1201.01     1472.61    172.58 o 
   5  11   1     1676.34     1770.68    181.58 o 
   6  11   1     6938.31     7207.63    574.20 o 
   7  11   1     5506.85     4284.45    444.12 o 
   8  11   1      885.93     1097.45    273.50 o 
   9  11   1        0.29      -15.12    109.86 o 
  10  11   1     6395.65     7392.81    593.12 o 
  11  11   1     1361.18     1292.72    317.84 o 
  12  11   1     5853.90     5488.56    401.49 o 
  13  11   1     1112.12     1171.79    220.16 o 
  14  11   1     2496.71     2475.21    308.37 o 
  15  11   1      519.32      554.20    193.64 o 
  16  11   1       71.42      209.88    176.92 o 
 -10  12   1      224.43      -15.25    152.10 o 
  -9  12   1     1791.85     2006.43    326.58 o 
  -8  12   1       63.10      -70.54    129.30 o 
  -7  12   1        3.50       71.70    130.34 o 
  -6  12   1       23.87       -2.05    122.85 o 
  -5  12   1     1360.71     1422.91    241.87 o 
  -4  12   1     4611.41     4773.44    391.79 o 
  -3  12   1     5189.85     4466.83    524.96 o 
  -2  12   1     6004.43     6089.97    595.51 o 
  -1  12   1      228.18      -36.50    147.35 o 
   0  12   1      369.57      314.16    188.56 o 
   1  12   1     1359.91     1619.71    288.81 o 
   2  12   1     2187.70     2589.53    330.34 o 
   3  12   1        0.92      -23.98     96.14 o 
   4  12   1     2084.76     2158.72    374.06 o 
   5  12   1      284.82        0.24     93.85 o 
   6  12   1     4390.00     4242.48    732.82 o 
   7  12   1     1527.84     1621.92    324.09 o 
   8  12   1     5053.40     4706.40    496.30 o 
   9  12   1     1990.28     1659.77    317.48 o 
  10  12   1     5287.60     6351.59    607.88 o 
  11  12   1     2983.07     2935.94    305.01 o 
  12  12   1       40.07     -156.15    115.81 o 
  13  12   1      390.93      386.60    161.39 o 
  14  12   1      286.26      247.34    313.01 o 
  15  12   1      312.19      361.89    191.80 o 
  16  12   1     1029.83      576.57    204.65 o 
  -9  13   1      320.18      177.80    174.45 o 
  -8  13   1      714.88      836.27    234.03 o 
  -7  13   1       17.25      -62.21    167.37 o 
  -6  13   1     2985.27     3437.17    479.28 o 
  -5  13   1      127.93      131.68    140.23 o 
  -4  13   1     1569.97     1880.62    276.13 o 
  -3  13   1        8.00      -66.63    180.54 o 
  -2  13   1       75.15       32.46    167.56 o 
  -1  13   1      230.79      180.05    176.25 o 
   0  13   1     4421.02     4312.25    484.91 o 
   1  13   1       86.28       83.94    110.05 o 
   2  13   1     1476.68     1393.73    266.77 o 
   3  13   1      440.17      632.00    237.13 o 
   4  13   1      925.55     1156.00    184.14 o 
   5  13   1     1273.00      996.65    170.32 o 
   6  13   1     3539.03     4055.29    472.17 o 
   7  13   1    12442.01    12184.60    856.03 o 
   8  13   1     2742.18     1997.08    353.61 o 
   9  13   1     2144.12     2497.43    394.64 o 
  10  13   1        4.20       -1.84    175.64 o 
  11  13   1     2132.87     1748.81    373.70 o 
  12  13   1       39.88     -250.23    166.82 o 
  13  13   1     1012.96     1253.24    240.55 o 
  14  13   1       46.67       81.80    157.16 o 
  15  13   1        1.10       32.71    144.39 o 
  -8  14   1       27.31       34.01    238.96 o 
  -7  14   1      611.06      910.14    237.97 o 
  -6  14   1       15.41       18.97    139.54 o 
  -5  14   1      360.38      466.47    186.23 o 
  -4  14   1        2.24        5.97    136.87 o 
  -3  14   1      558.61      711.75    296.90 o 
  -2  14   1      915.71     1080.54    317.48 o 
  -1  14   1      167.10      435.18    232.59 o 
   0  14   1       28.70      186.54    185.32 o 
   1  14   1       63.02       75.45    167.19 o 
   2  14   1      337.55      339.84    107.78 o 
   3  14   1     2089.85     1685.10    225.09 o 
   4  14   1     4138.44     4498.61    758.66 o 
   5  14   1     1120.33     1083.61    296.29 o 
   6  14   1     1298.14      683.21    256.60 o 
   7  14   1      196.96      163.88    196.22 o 
   8  14   1      121.00     -148.94    154.82 o 
   9  14   1     3299.33     3202.19    440.57 o 
  10  14   1      766.24      113.91    210.18 o 
  11  14   1     2363.56     2461.42    419.87 o 
  12  14   1      557.90      477.19    252.93 o 
  13  14   1       40.22     -179.07    183.36 o 
  14  14   1      693.71      582.65    294.20 o 
  15  14   1      194.48      218.97    173.34 o 
  -7  15   1     1917.73     1856.79    728.34 o 
  -6  15   1       89.34      114.66    167.18 o 
  -5  15   1     2256.84     2731.82    364.39 o 
  -4  15   1       42.95      -28.67    134.88 o 
  -3  15   1      149.96      113.54    212.14 o 
  -2  15   1      849.01     1178.29    339.40 o 
  -1  15   1      268.17       -6.86    178.95 o 
   0  15   1       67.24      275.59    203.08 o 
   1  15   1     2991.73     3716.99    471.80 o 
   2  15   1      574.25     1098.34    223.28 o 
   3  15   1      104.36      128.58    100.69 o 
   4  15   1       12.12      -58.42    166.94 o 
   5  15   1     1313.91     1385.89    325.68 o 
   6  15   1     5833.41     5593.79    594.78 o 
   7  15   1        6.78      -15.19    173.93 o 
   8  15   1     1878.94     1715.01    371.86 o 
   9  15   1      123.02      430.40    227.82 o 
  10  15   1      138.77      265.67    228.55 o 
  11  15   1      112.89      224.88    221.94 o 
  12  15   1      275.80      262.85    250.48 o 
  13  15   1        9.14     -160.33    221.57 o 
  14  15   1      347.28      -77.29    230.64 o 
  -5  16   1       11.45      173.67    185.11 o 
  -4  16   1      903.67      855.51    238.03 o 
  -3  16   1       13.29      -59.82    133.24 o 
  -2  16   1     2534.51     3057.91    509.04 o 
  -1  16   1      535.94      815.74    313.43 o 
   0  16   1      453.35      656.39    272.40 o 
   1  16   1      570.99      798.34    284.53 o 
   2  16   1     1718.03     2347.87    433.22 o 
   3  16   1      293.87      390.23    156.94 o 
   4  16   1     3274.43     3016.63    301.43 o 
   5  16   1      585.28      960.88    304.37 o 
   6  16   1        4.93      185.44    211.04 o 
   7  16   1      575.89      555.09    268.12 o 
   8  16   1       42.39      304.25    226.47 o 
   9  16   1      761.55      326.42    228.19 o 
  10  16   1      330.08      133.87    231.98 o 
  11  16   1     1403.55     1432.80    382.88 o 
  12  16   1     2570.75     2712.87    487.11 o 
  13  16   1      497.70      553.26    293.59 o 
  -4  17   1     2307.99     2887.75    474.19 o 
  -3  17   1       72.14       32.32    192.79 o 
  -2  17   1      382.98      411.18    281.59 o 
  -1  17   1      677.48      112.93    237.37 o 
   0  17   1      925.85     1472.37    377.86 o 
   1  17   1     2420.41     2749.99    474.99 o 
   2  17   1      955.15     1860.03    409.22 o 
   3  17   1     2460.75     2722.55    468.37 o 
   4  17   1       22.16      173.93    202.71 o 
   5  17   1        8.89      -44.81    137.03 o 
   6  17   1        8.96      -33.29    130.41 o 
   7  17   1     1599.93     1435.75    240.47 o 
   8  17   1      226.74      135.96    228.80 o 
   9  17   1       91.55      143.79    238.72 o 
  10  17   1      145.44      172.21    229.41 o 
  11  17   1        0.23      -38.58    218.39 o 
  12  17   1        4.86      -31.60    251.82 o 
  -2  18   1       70.66      329.23    291.63 o 
  -1  18   1     2966.22     3114.25    524.47 o 
   1  18   1      118.54       37.85    210.92 o 
   2  18   1        0.38     -259.54    189.11 o 
   3  18   1      615.94      789.65    320.54 o 
   4  18   1       53.21      -94.68    229.78 o 
   5  18   1     3374.28     2908.36    504.14 o 
   6  18   1      136.56      130.65    168.11 o 
   7  18   1     1657.06     1434.01    287.71 o 
   8  18   1      112.14      197.76    160.90 o 
   9  18   1       44.40     -171.44    150.23 o 
  10  18   1     3532.91     4028.70    413.46 o 
   2  19   1      639.26      282.57    266.89 o 
   3  19   1      233.84      793.69    325.44 o 
   4  19   1     1190.47      572.24    310.37 o 
   5  19   1        4.51     -283.55    191.69 o 
   6  19   1      154.76      267.01    258.44 o 
   7  19   1      987.72      811.77    232.72 o 
   8  19   1     1898.80     2109.80    755.17 o 
  -8 -18   2       91.56      -35.08    176.10 o 
  -7 -18   2      349.83      157.07    174.28 o 
  -6 -18   2      896.98      918.08    331.87 o 
  -5 -18   2     1472.51     2286.63    514.31 o 
  -4 -18   2     1262.71     1470.04    416.81 o 
  -3 -18   2     1132.78      729.75    335.11 o 
  -2 -18   2       41.47     -149.67    212.14 o 
  -1 -18   2      454.44      469.23    291.88 o 
 -10 -17   2      250.47      390.06    252.31 o 
  -9 -17   2        0.81       10.47    168.73 o 
  -8 -17   2     1208.08      910.03    565.87 o 
  -7 -17   2      355.99      316.00    191.43 o 
  -6 -17   2     2725.35     2885.04    576.04 o 
  -5 -17   2       12.11      -29.68    176.74 o 
  -4 -17   2      273.15      566.85    283.79 o 
  -3 -17   2        2.91       54.14    229.53 o 
  -2 -17   2     1900.13     2249.77    470.82 o 
  -1 -17   2     1105.77     1412.60    401.87 o 
   0 -17   2      141.35       34.54    227.70 o 
 -12 -16   2     1049.96     1345.52    289.83 o 
 -11 -16   2      636.73      644.20    232.47 o 
 -10 -16   2      997.88      807.55    231.71 o 
  -9 -16   2       73.91      269.89    180.56 o 
  -8 -16   2     1091.13      598.16    196.85 o 
  -7 -16   2       16.62      -94.18    128.72 o 
  -6 -16   2      486.51      411.57    198.48 o 
  -5 -16   2     4244.37     3405.11    514.92 o 
  -4 -16   2      974.39      909.08    535.86 o 
  -3 -16   2     6213.80     6805.03    733.92 o 
  -2 -16   2        0.47     -150.53    189.48 o 
  -1 -16   2       46.49      142.69    238.96 o 
   0 -16   2        3.75       45.44    196.34 o 
   2 -16   2      569.13      767.36    316.50 o 
   3 -16   2     1919.56     1595.34    399.17 o 
   4 -16   2        6.86       56.62    170.14 o 
 -13 -15   2     2865.04     3087.99    548.78 o 
 -12 -15   2       28.84      193.23    226.23 o 
 -11 -15   2       38.78       78.33    160.97 o 
 -10 -15   2       96.73       -1.69    178.82 o 
  -9 -15   2      420.93      334.27    172.09 o 
  -8 -15   2      113.43      -63.12    134.04 o 
  -7 -15   2      243.97      174.31    155.25 o 
  -6 -15   2      364.65      291.09    252.56 o 
  -5 -15   2      347.01      271.66    156.18 o 
  -4 -15   2       54.78       33.53    137.33 o 
  -3 -15   2     5786.76     4930.43    971.11 o 
  -2 -15   2     1163.27      949.85    299.35 o 
  -1 -15   2     3354.07     2958.94    490.05 o 
   1 -15   2      205.53      579.71    280.49 o 
   2 -15   2        9.65     -263.83    175.89 o 
   3 -15   2      123.50      274.85    245.46 o 
   4 -15   2      881.98      656.26    308.53 o 
   5 -15   2      364.95      477.65    417.97 o 
   6 -15   2     1742.55     1382.77    289.09 o 
 -14 -14   2      177.14      252.30    252.62 o 
 -13 -14   2        9.34       19.91    160.90 o 
 -12 -14   2      141.05      210.69    166.49 o 
 -11 -14   2     1952.00     1931.99    698.40 o 
 -10 -14   2     3294.55     2777.72    496.73 o 
  -9 -14   2     2624.89     2145.38    291.33 o 
  -8 -14   2       62.41      152.39    144.41 o 
  -7 -14   2      208.48      355.29    158.40 o 
  -6 -14   2     1906.57     2366.56    392.31 o 
  -5 -14   2       24.73     -113.28    262.30 o 
  -4 -14   2     6167.78     5761.93    415.46 o 
  -3 -14   2      508.07      634.80    171.39 o 
  -2 -14   2     8472.82    10165.75    581.85 o 
  -1 -14   2      137.25      364.25    159.11 o 
   0 -14   2      850.90      962.23    272.89 o 
   1 -14   2       61.50      -78.76    171.72 o 
   2 -14   2     2914.46     3879.77    530.96 o 
   3 -14   2       42.83      122.12    206.38 o 
   4 -14   2      675.36      735.02    300.33 o 
   5 -14   2      226.29      134.85    163.90 o 
   6 -14   2        3.41     -112.52    227.02 o 
   7 -14   2      463.01      400.64    215.45 o 
 -15 -13   2       60.07      -72.06    136.31 o 
 -14 -13   2       70.78      -51.71    122.72 o 
 -13 -13   2      484.92      501.89    164.42 o 
 -12 -13   2     1311.13     1197.85    251.43 o 
 -11 -13   2      161.92       97.81    151.83 o 
 -10 -13   2        2.69     -174.58    119.50 o 
  -9 -13   2      278.03      129.11    148.01 o 
  -8 -13   2     5968.58     6409.53    634.22 o 
  -7 -13   2     2825.97     3003.24    631.28 o 
  -6 -13   2     2883.79     2720.74    736.43 o 
  -5 -13   2       52.82       49.55    151.33 o 
  -4 -13   2      226.35      408.82    161.68 o 
  -3 -13   2      180.31      121.64    126.59 o 
  -2 -13   2     2539.88     2674.01    213.59 o 
  -1 -13   2     2857.45     2798.27    254.47 o 
   0 -13   2     2543.99     2562.34    384.35 o 
   1 -13   2     4762.56     5266.89    554.36 o 
   2 -13   2     1711.68     2185.71    408.11 o 
   3 -13   2      120.58      -19.84    188.50 o 
   4 -13   2     1560.73     1433.29    367.82 o 
   5 -13   2     4019.34     4062.07    399.86 o 
   6 -13   2      113.53       94.84    138.93 o 
   7 -13   2     2051.99     2128.10    370.14 o 
   8 -13   2      209.53      244.54    246.50 o 
 -15 -12   2      229.58      150.87    144.30 o 
 -14 -12   2     1744.20     1827.79    235.70 o 
 -13 -12   2      108.73       30.12    121.28 o 
 -12 -12   2     1139.87     1060.01    188.63 o 
 -11 -12   2      680.25      584.87    149.22 o 
 -10 -12   2     1231.77     1147.85    264.26 o 
  -9 -12   2     6318.24     6376.67    443.97 o 
  -8 -12   2      204.50      144.75    135.55 o 
  -7 -12   2     1960.87     2060.41    255.43 o 
  -6 -12   2      128.59      330.45    145.77 o 
  -5 -12   2     5470.31     5993.35    929.15 o 
  -4 -12   2      573.33      562.58    153.50 o 
  -3 -12   2     1370.43     1811.16    172.94 o 
  -2 -12   2      209.26      161.77     91.47 o 
  -1 -12   2     1066.75     1335.22    181.07 o 
   0 -12   2     1026.88     1137.45    231.98 o 
   1 -12   2      412.06      441.80    209.81 o 
   2 -12   2      339.87      494.71    234.80 o 
   3 -12   2     8818.50     9388.19    777.03 o 
   4 -12   2      866.36      725.10    297.02 o 
   5 -12   2      674.01      621.79    190.29 o 
   6 -12   2       91.28      131.62    145.65 o 
   7 -12   2      939.83      861.09    423.73 o 
   8 -12   2     1871.82     2023.93    319.76 o 
   9 -12   2      642.21      959.73    269.52 o 
 -16 -11   2      172.56      111.47    140.33 o 
 -15 -11   2       66.54       59.46    126.65 o 
 -14 -11   2        1.11       29.56    126.10 o 
 -13 -11   2      676.76      580.18    151.40 o 
 -12 -11   2      313.64      134.44    119.25 o 
 -11 -11   2        5.01      155.64    116.27 o 
 -10 -11   2        4.50      -14.25     95.49 o 
  -9 -11   2      495.82      497.62    128.70 o 
  -8 -11   2     1203.97     1342.31    281.96 o 
  -7 -11   2     9630.22     9300.42    507.54 o 
  -6 -11   2     3651.36     3830.08    318.32 o 
  -5 -11   2     2656.76     2270.47    253.63 o 
  -4 -11   2     1131.69     1215.14    139.28 o 
  -3 -11   2     1471.39     1534.59    167.18 o 
  -2 -11   2     2035.25     2468.11    189.71 o 
  -1 -11   2     2459.31     2929.06    282.75 o 
   0 -11   2     3217.77     3989.00    760.62 o 
   1 -11   2      133.01      240.49     94.57 o 
   2 -11   2     5604.64     6417.86    579.83 o 
   3 -11   2      520.82      243.99    201.12 o 
   4 -11   2      581.60      568.32    254.64 o 
   5 -11   2       99.43       37.32    120.57 o 
   6 -11   2     8452.64     7500.80    518.17 o 
   7 -11   2      507.05      669.53    257.58 o 
   8 -11   2      876.46      516.05    395.44 o 
   9 -11   2       19.59       64.45    149.20 o 
  10 -11   2        4.70      -31.62    151.76 o 
 -16 -10   2      772.00      590.81    176.79 o 
 -15 -10   2     1338.13     1636.56    239.44 o 
 -14 -10   2     4570.12     5297.65    366.83 o 
 -13 -10   2       67.73       24.99    111.48 o 
 -12 -10   2      855.00      777.73    216.92 o 
 -11 -10   2      301.14      118.66    243.54 o 
 -10 -10   2     2665.99     2928.84    299.60 o 
  -9 -10   2       62.66      -49.33    127.50 o 
  -8 -10   2     2061.44     2480.88    270.35 o 
  -7 -10   2      704.54      936.99    261.50 o 
  -6 -10   2       12.18     -108.03     89.51 o 
  -5 -10   2      771.44      846.76    167.49 o 
  -4 -10   2     3593.04     3602.59    294.44 o 
  -3 -10   2       48.78      -43.65     65.09 o 
  -2 -10   2     2962.14     3033.60    198.81 o 
  -1 -10   2     1083.54     1349.03    163.07 o 
   0 -10   2      263.11      130.65     93.05 o 
   1 -10   2     1003.49     1302.76    308.35 o 
   2 -10   2      911.72      674.39    233.70 o 
   3 -10   2     6843.71     6124.63    584.86 o 
   4 -10   2    10980.07    10922.53    839.62 o 
   5 -10   2     8031.07     8005.79    489.61 o 
   6 -10   2      260.70      197.30    137.91 o 
   7 -10   2       14.35       47.38    124.24 o 
   8 -10   2      272.37      140.03    145.77 o 
   9 -10   2     3502.56     4107.35    736.43 o 
  10 -10   2       51.92      289.45    178.81 o 
  11 -10   2      129.20      -44.23    149.72 o 
 -16  -9   2      348.85      289.34    148.70 o 
 -15  -9   2      102.13       23.58    149.62 o 
 -14  -9   2      940.58      879.86    244.08 o 
 -13  -9   2       95.08       61.07    109.88 o 
 -12  -9   2     3314.80     2480.68    325.56 o 
 -11  -9   2     3300.01     4120.39    362.58 o 
 -10  -9   2      677.01      623.64    178.82 o 
  -9  -9   2      106.57       42.29    162.96 o 
  -8  -9   2        9.85       20.71    106.85 o 
  -7  -9   2     1168.52     1704.52    219.67 o 
  -6  -9   2      493.94      224.27    174.78 o 
  -5  -9   2    10538.05    11017.83    488.38 o 
  -4  -9   2     1070.15     1095.42    116.35 o 
  -3  -9   2     3427.51     3714.98    202.31 o 
  -2  -9   2     1177.70     1194.89    124.98 o 
  -1  -9   2     7623.96     8502.13    405.05 o 
   0  -9   2     1384.25     1444.51    228.80 o 
   1  -9   2    16938.36    18397.47    742.84 o 
   2  -9   2     2070.75     2263.03    184.93 o 
   3  -9   2     1101.25     1406.59    292.73 o 
   4  -9   2       18.35      121.75    181.15 o 
   5  -9   2     2604.68     2437.60    275.32 o 
   6  -9   2      323.96      176.42    125.05 o 
   7  -9   2     8857.37     8629.24    522.26 o 
   8  -9   2      455.62      518.46    171.68 o 
   9  -9   2      877.39      809.43    201.79 o 
  10  -9   2      728.66      670.66    204.85 o 
  11  -9   2      198.68      302.85    183.22 o 
  12  -9   2     1029.04      903.08    257.26 o 
 -17  -8   2      225.92      110.18    136.32 o 
 -16  -8   2      160.25       55.52    126.24 o 
 -15  -8   2     3039.89     2987.10    285.12 o 
 -14  -8   2       23.36      -22.13    121.53 o 
 -13  -8   2     2881.46     2684.03    263.79 o 
 -12  -8   2      169.95       74.96    101.55 o 
 -11  -8   2     1344.73     1613.11    235.66 o 
 -10  -8   2     6177.60     5708.22    740.59 o 
  -9  -8   2     3524.82     4012.61    943.18 o 
  -8  -8   2     4168.77     4852.32    767.48 o 
  -7  -8   2     1451.96     1828.17    213.54 o 
  -6  -8   2        6.76        3.71     50.82 o 
  -5  -8   2      601.53      824.71    100.30 o 
  -4  -8   2      252.62      405.49     85.16 o 
  -3  -8   2     7273.91     6622.81    272.62 o 
  -2  -8   2      554.94      755.52     99.20 o 
  -1  -8   2     3587.26     3510.70    220.95 o 
   0  -8   2     7732.46     8090.46    569.24 o 
   1  -8   2     1921.97     2569.68    189.41 o 
   2  -8   2     1479.06     1592.72    145.39 o 
   3  -8   2     1577.83     1616.56    141.58 o 
   4  -8   2     8325.73     7581.57    622.70 o 
   5  -8   2     1923.77     1834.70    234.60 o 
   6  -8   2     7697.31     8211.21    626.50 o 
   7  -8   2     4138.06     3806.55    338.81 o 
   8  -8   2       85.42      -50.64    114.22 o 
   9  -8   2      145.54      129.90    133.76 o 
  10  -8   2     2355.97     2727.93    401.44 o 
  11  -8   2      341.24      109.43    233.88 o 
  12  -8   2      642.91      478.83    210.77 o 
  13  -8   2      253.11      227.98    194.47 o 
 -17  -7   2      607.61      551.21    170.22 o 
 -16  -7   2      454.02      340.34    143.07 o 
 -15  -7   2      211.13      -69.66    108.09 o 
 -14  -7   2      544.99      572.65    200.55 o 
 -13  -7   2      910.61     1107.93    175.81 o 
 -12  -7   2      631.65      479.99    174.11 o 
 -11  -7   2     2147.81     2044.65    255.14 o 
 -10  -7   2     6667.27     7154.71    428.78 o 
  -9  -7   2     3602.99     3915.30    307.73 o 
  -8  -7   2      201.67       92.67    157.15 o 
  -7  -7   2      355.44      359.19    115.16 o 
  -6  -7   2    10284.76    10486.83   1362.87 o 
  -5  -7   2     2674.70     2620.77    142.64 o 
  -4  -7   2     1815.16     1568.05    209.14 o 
  -3  -7   2      661.49      524.49     76.68 o 
  -2  -7   2      369.15      638.50    124.46 o 
  -1  -7   2     5752.00     5792.40    287.83 o 
   0  -7   2     6527.32     6691.61    319.57 o 
   1  -7   2       77.04      138.62     67.86 o 
   2  -7   2     8208.66     7993.24    361.21 o 
   3  -7   2      114.67       61.70     80.65 o 
   4  -7   2      910.83      730.80     86.41 o 
   5  -7   2     3992.56     3908.59    306.06 o 
   6  -7   2     1616.31     1799.88    293.71 o 
   7  -7   2      632.18      672.99    160.36 o 
   8  -7   2     7483.57     7557.84    876.98 o 
   9  -7   2      278.40      309.45    143.31 o 
  10  -7   2     1983.61     2533.41    320.26 o 
  11  -7   2      363.72      121.87    155.29 o 
  12  -7   2      322.82      167.35    170.92 o 
  13  -7   2     1549.32     2174.50    341.03 o 
 -17  -6   2      400.60      367.63    201.84 o 
 -16  -6   2      750.83      635.03    161.47 o 
 -15  -6   2        0.51     -129.54    100.16 o 
 -14  -6   2     1713.79     1798.21    213.72 o 
 -13  -6   2      387.26      420.99    243.97 o 
 -12  -6   2      560.69      653.89    142.25 o 
 -11  -6   2     1606.25     1916.61    249.47 o 
 -10  -6   2     2872.79     3047.63    284.50 o 
  -9  -6   2      631.07      769.99    106.44 o 
  -8  -6   2    19923.21    19911.48    833.61 o 
  -7  -6   2     1029.29     1515.78    185.51 o 
  -6  -6   2      745.57      692.46    132.74 o 
  -5  -6   2      463.52      578.92    119.94 o 
  -4  -6   2     2207.18     1939.04    114.61 o 
  -3  -6   2     4552.56     4746.55    236.57 o 
  -2  -6   2     1752.07     1925.20    264.38 o 
  -1  -6   2      503.78      496.93     85.01 o 
   0  -6   2       14.31       42.11     55.73 o 
   1  -6   2     5327.94     5870.41    280.07 o 
   2  -6   2     9574.78    10876.73    449.82 o 
   3  -6   2       19.85       -0.74     48.00 o 
   4  -6   2        9.28       48.70     42.18 o 
   5  -6   2     3489.04     3341.72    271.38 o 
   6  -6   2     1120.66     1158.44    180.10 o 
   7  -6   2      497.68      304.94    130.09 o 
   8  -6   2        7.07      -20.14     99.59 o 
   9  -6   2     2034.81     2114.78    268.79 o 
  10  -6   2       79.87      184.92    144.36 o 
  11  -6   2     4939.04     5451.60    902.45 o 
  12  -6   2      603.19      593.77    209.41 o 
  13  -6   2      845.83      770.99    253.66 o 
  14  -6   2      131.84      262.37    198.02 o 
 -17  -5   2     2524.98     1961.69    423.42 o 
 -16  -5   2      962.07     1561.50    276.00 o 
 -15  -5   2      340.20      103.66    112.84 o 
 -14  -5   2     1085.56      863.50    159.69 o 
 -13  -5   2      139.86      157.63    103.19 o 
 -12  -5   2        5.63      -29.97     86.10 o 
 -11  -5   2     1537.62     1592.01    224.46 o 
 -10  -5   2     5537.82     5054.09    366.92 o 
  -9  -5   2     1417.69     1425.37    139.63 o 
  -8  -5   2     1003.27      881.24    106.13 o 
  -7  -5   2     5935.37     5963.80    272.93 o 
  -6  -5   2     1820.96     1719.03    234.19 o 
  -5  -5   2    31001.81    29456.91   1109.68 o 
  -4  -5   2      980.39     1080.86    133.39 o 
  -3  -5   2      953.66     1016.77    100.16 o 
  -2  -5   2     3249.75     3196.41    148.05 o 
  -1  -5   2     2357.78     2843.59    210.06 o 
   0  -5   2      181.71       88.14     55.11 o 
   1  -5   2     8510.93     8563.03    361.16 o 
   2  -5   2     3217.18     3542.83    426.61 o 
   3  -5   2     5057.02     4494.66    218.43 o 
   4  -5   2      201.33      212.92     55.24 o 
   5  -5   2        0.14      -36.45     66.17 o 
   6  -5   2     3827.28     3756.99    369.78 o 
   7  -5   2     1244.89     1594.72    211.24 o 
   8  -5   2     8613.15     8829.75    567.59 o 
   9  -5   2     1030.76      961.73    197.15 o 
  10  -5   2     1594.99     2030.10    276.94 o 
  11  -5   2       93.18      126.81    137.68 o 
  12  -5   2       59.95      186.18    152.28 o 
  13  -5   2      707.11     1592.15    327.15 o 
  14  -5   2     1539.58     1228.61    273.76 o 
  15  -5   2       52.78       95.66    172.73 o 
 -17  -4   2       55.22      137.22    178.65 o 
 -16  -4   2      630.93      565.74    394.82 o 
 -15  -4   2      818.72     1015.51    168.98 o 
 -14  -4   2      113.80       88.61    104.76 o 
 -13  -4   2     3136.57     3459.76    259.68 o 
 -12  -4   2       93.16      -61.20     79.25 o 
 -11  -4   2     1853.06     1688.86    148.48 o 
 -10  -4   2     1088.19      945.15    132.90 o 
  -9  -4   2     1673.40     2034.39    164.43 o 
  -8  -4   2     3553.50     3060.36    180.94 o 
  -7  -4   2     5387.98     4847.12    218.22 o 
  -6  -4   2     5602.90     5846.93    236.31 o 
  -5  -4   2       26.62       31.92     97.68 o 
  -4  -4   2     1421.37     1265.14    176.07 o 
  -3  -4   2    17364.43    17590.21    542.95 o 
  -2  -4   2     7860.42     8750.57    292.98 o 
  -1  -4   2     1523.32     1687.97    145.94 o 
   0  -4   2    30164.86    32053.10   1142.11 o 
   1  -4   2      506.06      761.92     80.07 o 
   2  -4   2    21326.26    21191.17    624.63 o 
   3  -4   2     1044.76     1102.43     68.32 o 
   4  -4   2     6328.56     6805.08    205.64 o 
   5  -4   2      765.73      920.12     73.80 o 
   6  -4   2    12196.70    11820.81    403.25 o 
   7  -4   2        0.96       -8.77     88.34 o 
   8  -4   2     3145.04     3019.60    278.61 o 
   9  -4   2        6.73     -134.28     89.52 o 
  10  -4   2     2588.63     2815.54    301.37 o 
  11  -4   2     2522.93     2345.93    295.96 o 
  12  -4   2     3469.82     4680.07    419.95 o 
  13  -4   2        1.55        8.69    127.49 o 
  14  -4   2      291.34      281.68    347.97 o 
  15  -4   2        2.27       97.16    183.58 o 
 -17  -3   2      679.33      734.70    229.36 o 
 -16  -3   2     1218.36      654.59    220.14 o 
 -15  -3   2     1256.13     1620.42    297.08 o 
 -14  -3   2      364.80      396.93    226.26 o 
 -13  -3   2      565.78      294.63    101.53 o 
 -12  -3   2     1735.01     1865.51    185.42 o 
 -11  -3   2       28.53      -26.25     75.31 o 
 -10  -3   2     6525.84     6323.74    306.23 o 
  -9  -3   2      218.70      224.88     86.56 o 
  -8  -3   2        2.08      -69.49     56.52 o 
  -7  -3   2      793.15      662.24     90.57 o 
  -6  -3   2    16161.03    15752.41    517.63 o 
  -5  -3   2     4117.06     3698.74    171.08 o 
  -4  -3   2    15590.69    15036.18    474.49 o 
  -3  -3   2     3846.60     3999.79    172.58 o 
  -2  -3   2     4673.58     4505.61    146.73 o 
  -1  -3   2        1.75      -27.09     36.84 o 
   0  -3   2     7109.32     8306.25    268.43 o 
   1  -3   2      404.03      488.48     50.85 o 
   2  -3   2    12243.52    13300.62    403.04 o 
   3  -3   2    26834.06    28283.15    813.25 o 
   4  -3   2     3675.45     3622.43    126.17 o 
   5  -3   2    11256.14    11492.26    385.72 o 
   6  -3   2     7699.14     8123.60    298.45 o 
   7  -3   2     8609.54     8385.51    313.78 o 
   8  -3   2      524.85      699.38     94.00 o 
   9  -3   2     8516.52     7579.21    548.42 o 
  10  -3   2      382.97      437.64    159.44 o 
  11  -3   2      525.43      397.42    159.68 o 
  12  -3   2       20.99       -5.35    125.79 o 
  13  -3   2        1.70       38.94    133.77 o 
  14  -3   2      140.08      137.99    157.82 o 
  15  -3   2      163.06      -29.37    160.14 o 
 -17  -2   2      190.23      573.33    221.05 o 
 -16  -2   2      505.01      536.47    290.53 o 
 -15  -2   2       25.84     -135.75    119.75 o 
 -14  -2   2     4825.13     5592.63    646.46 o 
 -13  -2   2     1199.71     1234.49    144.30 o 
 -12  -2   2     3640.83     3395.80    315.28 o 
 -11  -2   2     3423.86     3255.45    233.86 o 
 -10  -2   2        9.19       39.76     64.48 o 
  -9  -2   2     2927.67     2632.62    185.70 o 
  -8  -2   2       10.89      -19.99     60.73 o 
  -7  -2   2     9107.12     8896.02    338.38 o 
  -6  -2   2    16401.23    16591.17    541.12 o 
  -5  -2   2     2319.37     2390.88    208.85 o 
  -4  -2   2        7.00       79.61     42.23 o 
  -3  -2   2       13.93       47.58     30.60 o 
  -2  -2   2    38853.93    38575.70   1094.71 o 
  -1  -2   2     3096.61     3961.46    113.58 o 
   0  -2   2     1776.78     1586.11    117.39 o 
   1  -2   2    29413.56    31860.71    902.52 o 
   2  -2   2     7961.45     7789.12    248.35 o 
   3  -2   2     5321.88     6075.67    202.85 o 
   4  -2   2      691.08      717.76     61.86 o 
   5  -2   2    26167.11    25655.20    777.94 o 
   6  -2   2       21.26       69.75     52.41 o 
   7  -2   2    20461.95    18780.51    609.32 o 
   8  -2   2       90.61      175.16    138.66 o 
   9  -2   2       38.82       -5.16     78.67 o 
  10  -2   2      694.02      844.53    274.48 o 
  11  -2   2     1043.77     1087.29    204.27 o 
  12  -2   2     1086.82     1001.88    207.92 o 
  13  -2   2      732.00      395.32    169.70 o 
  14  -2   2       11.86     -187.77    193.77 o 
  15  -2   2      162.50      202.59    179.74 o 
  16  -2   2      264.49      298.40    201.88 o 
 -17  -1   2       27.92       87.38    178.18 o 
 -16  -1   2     1193.89     1626.65    297.54 o 
 -15  -1   2      231.12      321.48    170.00 o 
 -14  -1   2      335.93      392.22    153.01 o 
 -13  -1   2       14.90      109.71    109.46 o 
 -12  -1   2      556.02      759.52    193.62 o 
 -11  -1   2    18302.33    18837.47    577.22 o 
 -10  -1   2       14.99       81.07     72.13 o 
  -9  -1   2    12616.86    11721.87    380.00 o 
  -8  -1   2      869.39     1018.81    120.12 o 
  -7  -1   2       89.49       26.97     59.27 o 
  -6  -1   2        9.40      -59.13     43.59 o 
  -5  -1   2     5680.85     5421.96    185.91 o 
  -4  -1   2      773.33      875.48     65.71 o 
  -3  -1   2     5334.66     5479.02    196.31 o 
  -2  -1   2       11.96       61.52     20.74 o 
  -1  -1   2     5587.10     6587.79    161.57 o 
   0  -1   2      278.20      328.20     32.96 o 
   1  -1   2    16929.80    17658.34    509.65 o 
   2  -1   2    11373.47    11704.72    351.99 o 
   3  -1   2      302.12      393.77     40.76 o 
   4  -1   2    16147.12    15682.08    488.55 o 
   5  -1   2     1557.15     1408.23     85.53 o 
   6  -1   2     4793.32     4691.88    175.68 o 
   7  -1   2       16.22       69.79     44.34 o 
   8  -1   2      229.47      257.45    100.38 o 
   9  -1   2     2520.67     2795.33    156.36 o 
  10  -1   2     3077.99     3275.26    209.73 o 
  11  -1   2        5.18       21.52     89.48 o 
  12  -1   2      538.79      284.72    115.92 o 
  13  -1   2       82.26      122.14    111.28 o 
  14  -1   2     1429.40     1742.24    293.62 o 
  15  -1   2       15.63     -112.86    146.99 o 
  16  -1   2     2153.67     2285.55    354.82 o 
 -16   0   2        5.90     -200.50    353.18 o 
 -15   0   2       29.87      -29.72    122.59 o 
 -14   0   2      825.32     1042.58    181.89 o 
 -13   0   2     2019.53     1991.64    222.92 o 
 -12   0   2     6887.99     6963.43    388.53 o 
 -11   0   2     3358.91     3801.01    209.55 o 
 -10   0   2     1678.23     1577.34    165.88 o 
  -9   0   2      101.55      220.48     70.26 o 
  -8   0   2     4325.28     4491.89    194.37 o 
  -7   0   2     8975.06     8599.17    282.62 o 
  -6   0   2     1169.52      948.12     82.73 o 
  -5   0   2    11391.79     9851.49    435.46 o 
  -4   0   2      169.56       59.21     37.78 o 
  -3   0   2     1298.21     1121.92     80.81 o 
  -2   0   2       33.21       -3.43     20.69 o 
  -1   0   2      598.35      608.25     39.87 o 
   0   0   2    40681.70    45734.84    987.34 o 
   1   0   2     4240.46     3548.11    121.42 o 
   2   0   2     1619.92     1907.67     84.21 o 
   3   0   2      382.90      304.44     36.52 o 
   4   0   2    13961.78    15129.10    407.13 o 
   5   0   2    13906.38    13987.93    415.29 o 
   6   0   2    10356.19     9421.65    289.04 o 
   7   0   2       74.82       62.45    112.54 o 
   8   0   2    10747.58    10596.68    338.09 o 
   9   0   2      107.12      134.13     62.09 o 
  10   0   2      328.88      418.08     83.48 o 
  11   0   2     1961.56     2053.05    154.09 o 
  12   0   2     1757.67     2128.45    214.66 o 
  13   0   2     1666.63     2040.21    221.60 o 
  14   0   2      427.85      308.68    135.88 o 
  15   0   2      315.02      175.80    127.88 o 
  16   0   2      201.25      111.73    178.48 o 
 -16   1   2     1342.18     1614.06    254.42 o 
 -15   1   2      363.07      489.86    164.10 o 
 -14   1   2      217.14      -28.93    104.84 o 
 -13   1   2      662.67      305.98    130.13 o 
 -12   1   2      780.70      580.67    150.96 o 
 -11   1   2       52.13      164.58    103.83 o 
 -10   1   2     7560.67     7756.94    293.93 o 
  -9   1   2      147.10      135.62     64.86 o 
  -8   1   2    11251.39    10637.94    383.76 o 
  -7   1   2       90.48      143.93     53.06 o 
  -6   1   2      492.27      598.33     85.60 o 
  -5   1   2    13070.70    12556.45    358.29 o 
  -4   1   2    21054.93    18862.41    498.82 o 
  -3   1   2    24983.05    24455.76    622.54 o 
  -2   1   2     6746.53     7339.55    180.77 o 
  -1   1   2     9974.68     9901.68    293.93 o 
   0   1   2     4373.50     4003.87    102.66 o 
   1   1   2      461.46      325.80     32.41 o 
   2   1   2     3685.63     3539.16     96.06 o 
   3   1   2      242.94      226.57     54.71 o 
   4   1   2     5512.50     5200.34    373.02 o 
   5   1   2      692.73      572.26     59.05 o 
   6   1   2      898.86      747.51     72.42 o 
   7   1   2      141.30       93.43     47.82 o 
   8   1   2      363.16      373.29     68.39 o 
   9   1   2     7238.05     7351.08    331.61 o 
  10   1   2        6.23        0.16     56.34 o 
  11   1   2    10436.98    10706.71    373.82 o 
  12   1   2       20.90       36.94     71.41 o 
  13   1   2      678.00      524.02    141.01 o 
  14   1   2      101.90      111.44    116.05 o 
  15   1   2     4439.72     4479.49    423.59 o 
  16   1   2     1675.04     1763.10    239.91 o 
  17   1   2      489.27      505.30    181.36 o 
 -16   2   2      140.11      153.67    150.38 o 
 -15   2   2       36.13       48.77    127.24 o 
 -14   2   2       10.82      143.93    126.47 o 
 -13   2   2      384.55      481.12    145.10 o 
 -12   2   2     2219.53     2342.95    237.79 o 
 -11   2   2      262.34      233.64    107.19 o 
 -10   2   2     6444.23     6150.01    469.44 o 
  -9   2   2       32.51       44.02     58.43 o 
  -8   2   2       80.77      115.63     56.42 o 
  -7   2   2    10727.86     9794.80    311.93 o 
  -6   2   2    12046.27    11403.56    358.66 o 
  -5   2   2    11831.42    10885.94    319.56 o 
  -4   2   2     7448.80     6999.71    216.14 o 
  -3   2   2      819.48     1038.83     52.04 o 
  -2   2   2      234.81      185.39     28.50 o 
  -1   2   2    34916.85    37282.35    895.00 o 
   0   2   2      685.50      877.05     56.77 o 
   1   2   2    18214.08    19955.56    690.17 o 
   2   2   2     1001.61      880.94     59.40 o 
   3   2   2     3135.40     2740.79    118.22 o 
   4   2   2       46.85       26.94     68.16 o 
   5   2   2    11607.23    12289.97    404.88 o 
   6   2   2     1692.79     1381.36    108.45 o 
   7   2   2     2478.74     2483.61    154.55 o 
   8   2   2     3643.10     3292.70    192.68 o 
   9   2   2       12.83      -30.65     65.54 o 
  10   2   2      244.07      271.76     76.82 o 
  11   2   2     3078.67     2963.87    182.48 o 
  12   2   2     2193.44     2355.82    170.36 o 
  13   2   2     2177.12     2106.89    171.94 o 
  14   2   2     4852.17     5212.43    355.11 o 
  15   2   2      506.20      275.42    142.05 o 
  16   2   2       17.20        3.51    118.69 o 
  17   2   2      247.89      239.68    157.22 o 
 -16   3   2       45.34      559.88    230.07 o 
 -15   3   2     2804.86     2960.45    573.22 o 
 -14   3   2       23.02     -161.22    107.48 o 
 -13   3   2      801.50      762.25    243.99 o 
 -12   3   2      493.48      531.03    141.69 o 
 -11   3   2       36.92        4.81     92.53 o 
 -10   3   2       32.19      -19.71     85.11 o 
  -9   3   2     2309.21     2111.94    193.78 o 
  -8   3   2     1109.03     1011.86     92.03 o 
  -7   3   2     6766.63     6098.10    218.59 o 
  -6   3   2       77.88       27.58     37.69 o 
  -5   3   2     4347.86     4161.81    202.16 o 
  -4   3   2    17053.81    16904.59    456.52 o 
  -3   3   2    18933.47    17930.09    414.85 o 
  -2   3   2    30777.80    32761.58    724.18 o 
  -1   3   2     2176.57     1966.47     94.79 o 
   1   3   2     3987.97     4441.60    268.36 o 
   2   3   2     9571.22    10199.07    375.74 o 
   3   3   2     1785.88     1859.10     95.48 o 
   4   3   2    59116.45    61069.12   2149.76 o 
   5   3   2    13665.89    15196.74    597.30 o 
   6   3   2    19959.32    20708.71    649.98 o 
   7   3   2       20.64       42.01     57.14 o 
   8   3   2     8072.82     8186.62    359.08 o 
   9   3   2      582.57      794.50    219.63 o 
  10   3   2    17796.16    17833.59    646.72 o 
  11   3   2      182.34      408.80    113.21 o 
  12   3   2     1530.46     1967.50    163.12 o 
  13   3   2      129.66       31.95     78.75 o 
  14   3   2      198.98      248.18    121.00 o 
  15   3   2      374.96      358.10    137.74 o 
  16   3   2     2711.18     2894.72    436.23 o 
  17   3   2      476.13      605.61    211.45 o 
 -15   4   2        2.95      -24.51    173.98 o 
 -14   4   2      138.55      191.33    176.23 o 
 -13   4   2     1586.88     1589.17    275.39 o 
 -12   4   2     1223.20      997.06    173.84 o 
 -11   4   2      160.47      140.08    106.25 o 
 -10   4   2     1092.40     1026.12    161.51 o 
  -9   4   2     2493.17     2578.02    219.58 o 
  -8   4   2     2933.36     2704.43    207.43 o 
  -7   4   2      663.43      678.98    123.52 o 
  -6   4   2    38270.43    34645.71   1083.95 o 
  -5   4   2     4440.89     3973.61    413.91 o 
  -4   4   2    32448.14    32484.93   1230.63 o 
  -3   4   2      754.05      817.49     41.55 o 
  -2   4   2      568.02      478.47     48.62 o 
  -1   4   2     3568.39     3769.14    352.20 o 
   0   4   2    17482.94    17974.97    894.00 o 
   2   4   2      180.96      162.90     78.02 o 
   3   4   2     3740.13     2414.26    187.28 o 
   4   4   2      191.10      264.07     91.86 o 
   5   4   2     1032.71     1073.66    108.22 o 
   6   4   2    14092.50    14074.98    465.68 o 
   7   4   2    17060.71    16867.60    555.52 o 
   8   4   2     1329.11     1334.64    125.21 o 
   9   4   2     3495.73     3917.30    385.16 o 
  10   4   2      465.56      478.22    129.03 o 
  11   4   2      552.96      457.08    115.60 o 
  12   4   2      462.27      404.24    138.73 o 
  13   4   2     2856.49     2928.45    199.59 o 
  14   4   2       77.28      174.84     93.85 o 
  15   4   2     1410.28     1148.38    183.36 o 
  16   4   2      307.34      561.30    389.86 o 
  17   4   2       84.20      133.13    174.57 o 
 -15   5   2       33.58        5.32    175.30 o 
 -14   5   2     3044.18     3387.25    852.17 o 
 -13   5   2     1361.93     1973.07    304.08 o 
 -12   5   2      217.60      199.85    308.72 o 
 -11   5   2       11.46     -139.44    102.55 o 
 -10   5   2     1775.86     1729.02    257.33 o 
  -9   5   2      796.44      769.84    182.25 o 
  -8   5   2       39.58       29.07    130.32 o 
  -7   5   2      960.03      838.37    174.11 o 
  -6   5   2     3108.73     2951.11    246.14 o 
  -5   5   2      515.15      361.98    100.93 o 
  -4   5   2     1607.73     1581.76    164.38 o 
  -3   5   2    38270.69    37231.89   1089.65 o 
  -2   5   2    24086.29    24866.92    745.02 o 
  -1   5   2    29872.07    31148.19   1116.52 o 
   0   5   2      331.82      394.52    112.93 o 
   2   5   2       85.73      211.41     89.90 o 
   3   5   2    34052.30    34514.08   1722.60 o 
   4   5   2        7.91      -44.92     29.95 o 
   6   5   2      832.94      869.69     89.71 o 
   7   5   2     1214.01     1231.16    126.55 o 
   8   5   2      563.97      564.75    104.71 o 
   9   5   2    19700.04    18922.96    638.87 o 
  10   5   2     1852.36     1827.74    166.29 o 
  11   5   2     3789.68     4017.38    343.33 o 
  12   5   2      745.74      718.22    139.01 o 
  13   5   2     1952.69     2333.98    308.34 o 
  14   5   2     1337.64     1315.94    188.44 o 
  15   5   2       16.75      -56.69     95.90 o 
  16   5   2       10.29     -116.71    136.44 o 
  17   5   2      429.99      490.40    195.29 o 
 -14   6   2       25.60       61.27    212.81 o 
 -13   6   2      252.14       45.45    153.03 o 
 -12   6   2     1404.91     1210.70    248.03 o 
 -11   6   2     4884.37     4687.94    758.48 o 
 -10   6   2      474.20      678.66    184.75 o 
  -9   6   2     2393.99     2630.42    289.26 o 
  -8   6   2       16.46       34.81    106.11 o 
  -7   6   2    12987.49    12348.27    607.93 o 
  -6   6   2        4.04      -26.68     76.66 o 
  -5   6   2    10060.60     9967.61    491.18 o 
  -4   6   2      154.61       98.89     81.10 o 
  -3   6   2     3880.16     3505.59    148.82 o 
  -2   6   2      138.82      222.32     63.26 o 
  -1   6   2     4685.17     5383.14    248.85 o 
   0   6   2      391.68      502.30    132.16 o 
   3   6   2     1027.57     1252.63    164.74 o 
   4   6   2       22.41      -11.65     95.48 o 
   5   6   2       27.29       94.20     61.09 o 
   6   6   2     3914.50     3538.28    211.71 o 
   7   6   2       27.29      122.85     77.43 o 
   8   6   2    15076.04    15286.34    523.40 o 
   9   6   2     1864.04     1860.80    155.64 o 
  10   6   2     1330.02     1355.44    147.25 o 
  11   6   2       31.43      -37.70     80.97 o 
  12   6   2     1849.62     1684.08    296.33 o 
  13   6   2      150.28      397.64    120.04 o 
  14   6   2     4608.62     4782.27    380.69 o 
  15   6   2       15.53      -42.03     93.06 o 
  16   6   2     1163.91     1065.01    236.99 o 
  17   6   2      108.88      114.82    162.22 o 
 -14   7   2      240.83      201.88    194.05 o 
 -13   7   2      612.00      423.58    201.14 o 
 -12   7   2      789.04      389.11    184.70 o 
 -11   7   2      197.79      -13.41    129.05 o 
 -10   7   2       51.30      -16.60    131.49 o 
  -9   7   2     1399.09     1483.97    232.58 o 
  -8   7   2     4104.58     4013.22    343.77 o 
  -7   7   2     5765.62     5880.95    679.47 o 
  -6   7   2      196.32      374.74    122.35 o 
  -5   7   2     2825.53     2789.68    246.17 o 
  -4   7   2     4526.45     4866.33    310.51 o 
  -3   7   2      194.91      320.46     47.10 o 
  -2   7   2    14678.61    14817.25    580.28 o 
  -1   7   2     4160.81     3948.34    207.81 o 
   0   7   2     7504.27     6917.59    483.56 o 
   1   7   2      260.84      289.92    115.62 o 
   3   7   2     5659.91     7288.96    473.89 o 
   4   7   2    38881.62    38422.63   1953.85 o 
   5   7   2      902.23      939.33    206.26 o 
   6   7   2     5765.79     5523.62    298.67 o 
   7   7   2      302.12      285.10     95.35 o 
   8   7   2       43.82      -14.66     81.47 o 
   9   7   2       12.90      -18.11     89.50 o 
  10   7   2     1309.76     1493.99    182.93 o 
  11   7   2     2578.10     3076.87    250.67 o 
  12   7   2     3470.01     3418.25    235.34 o 
  13   7   2       69.66       55.63    117.52 o 
  14   7   2       33.19      -40.32    124.80 o 
  15   7   2      325.55      366.86    165.17 o 
  16   7   2      424.80      221.10    133.63 o 
  17   7   2      801.94      729.85    458.39 o 
 -13   8   2       37.30        4.93    168.30 o 
 -12   8   2      693.79      747.75    337.20 o 
 -11   8   2       65.25      -27.96    133.24 o 
 -10   8   2     4807.11     5161.87    562.50 o 
  -9   8   2      836.34      988.08    203.47 o 
  -8   8   2      124.46      123.11    120.29 o 
  -7   8   2     1659.78     1693.46    239.74 o 
  -6   8   2     3247.00     3392.35    302.89 o 
  -5   8   2      827.77     1008.17    167.47 o 
  -4   8   2     9422.13     9666.83    722.89 o 
  -3   8   2      206.49      258.92     46.64 o 
  -2   8   2       18.02       64.05     54.89 o 
  -1   8   2        3.44     -103.74     88.43 o 
   0   8   2      110.03       31.48    102.52 o 
   1   8   2     6779.06     5873.79    434.69 o 
   3   8   2     6298.81     6730.31    468.74 o 
   4   8   2       22.05       68.71    102.76 o 
   5   8   2       23.09     -127.87     85.25 o 
   6   8   2      645.42     1059.05    139.61 o 
   7   8   2     9545.32     9731.22    454.51 o 
   8   8   2       93.78      -55.10    126.59 o 
   9   8   2     6509.51     5922.06    341.97 o 
  10   8   2     3208.67     3266.62    272.22 o 
  11   8   2      494.80      703.33    164.24 o 
  12   8   2      858.92      721.28    172.78 o 
  13   8   2     3322.25     2983.03    293.08 o 
  14   8   2     1274.10     1246.56    281.28 o 
  15   8   2     6630.30     6101.48    634.22 o 
  16   8   2     1750.21     1992.71    288.44 o 
  17   8   2       32.79       -4.48    122.25 o 
 -13   9   2      362.49      278.36    207.55 o 
 -12   9   2       26.20      -39.61    149.34 o 
 -11   9   2       34.73       45.57    150.39 o 
 -10   9   2        2.74     -123.05    109.34 o 
  -9   9   2      393.25       60.30    136.02 o 
  -8   9   2     3759.69     3133.11    354.77 o 
  -7   9   2     2197.93     2064.53    270.59 o 
  -6   9   2     8551.70     8021.77    475.29 o 
  -5   9   2      964.22     1005.41    187.03 o 
  -4   9   2     2619.53     2822.32    265.46 o 
  -3   9   2     7177.60     7288.52    410.50 o 
  -2   9   2      655.11      717.93     99.57 o 
  -1   9   2    17291.89    16531.39   1026.41 o 
   0   9   2     5388.47     5378.35    442.53 o 
   1   9   2     5080.48     5485.52    433.83 o 
   2   9   2     2085.73     2036.65    249.87 o 
   3   9   2     2178.75     2221.72    274.97 o 
   4   9   2        5.71      154.45    120.52 o 
   5   9   2    15502.79    15743.33    928.05 o 
   6   9   2       68.40      103.62    140.73 o 
   7   9   2      939.04     1024.46    310.43 o 
   8   9   2       25.21      -81.36     85.16 o 
   9   9   2     1143.65      916.45    163.32 o 
  10   9   2       46.60       94.88    147.35 o 
  11   9   2       21.02       86.94    112.70 o 
  12   9   2     3538.95     3474.73    306.22 o 
  13   9   2     1861.79     1655.96    238.24 o 
  14   9   2      296.28      372.27    159.36 o 
  15   9   2      513.16      607.29    358.32 o 
  16   9   2     1735.99     1700.12    346.08 o 
  17   9   2      354.50      373.89    185.18 o 
 -12  10   2       69.70       49.58    182.07 o 
 -11  10   2       23.61      -66.30    136.92 o 
 -10  10   2       24.74      -13.36    158.43 o 
  -9  10   2     2582.12     2780.93    338.96 o 
  -8  10   2        3.91      -25.54    111.22 o 
  -7  10   2       59.99      148.92    134.17 o 
  -6  10   2        1.90       29.04    106.74 o 
  -5  10   2     3436.08     3996.03    337.51 o 
  -4  10   2     1835.38     2025.42    249.24 o 
  -3  10   2     1788.23     1760.07    222.86 o 
  -2  10   2      582.74      670.22    252.44 o 
  -1  10   2       63.48      -16.41    111.70 o 
   0  10   2     8900.36     8311.69    615.84 o 
   1  10   2     1056.88     1306.28    234.43 o 
   2  10   2    10935.29    11214.53    729.75 o 
   3  10   2     8798.29     8468.71    413.34 o 
   4  10   2    19580.08    19715.82   1130.39 o 
   5  10   2     6011.80     5854.31    473.89 o 
   6  10   2     1130.75     1402.43    250.84 o 
   7  10   2        2.62      116.60    147.47 o 
   8  10   2     2585.84     3110.52    260.50 o 
   9  10   2      101.99       42.05    110.98 o 
  10  10   2     4700.36     4593.74    658.10 o 
  11  10   2      115.45      226.52    137.88 o 
  12  10   2      313.62      339.46    165.17 o 
  13  10   2      127.51       54.28    127.05 o 
  14  10   2     2619.77     2571.43    745.92 o 
  15  10   2     1273.46     1176.33    523.68 o 
  16  10   2     1832.91     1725.05    282.02 o 
 -11  11   2       96.19       96.13    292.43 o 
 -10  11   2        3.37      -57.72    142.00 o 
  -9  11   2      458.94      185.07    150.84 o 
  -8  11   2     1144.00     1362.15    255.40 o 
  -7  11   2     1200.98      908.35    209.75 o 
  -6  11   2     5475.60     5149.91    412.49 o 
  -5  11   2       14.91      -71.92     98.76 o 
  -4  11   2      249.85      206.52    124.59 o 
  -3  11   2      682.84      462.01    224.27 o 
  -2  11   2     2154.50     3270.29    419.38 o 
  -1  11   2       74.33      134.80    120.83 o 
   0  11   2     4984.64     5555.70    493.36 o 
   1  11   2      243.49      199.89    145.63 o 
   2  11   2     1166.69     1192.00    236.02 o 
   3  11   2      867.61      856.69    146.03 o 
   4  11   2      533.64      466.02    116.30 o 
   5  11   2       14.30       -6.61    132.65 o 
   6  11   2     4874.29     4951.13    463.23 o 
   7  11   2     1287.32     1918.20    309.51 o 
   8  11   2     1089.35      969.45    246.80 o 
   9  11   2        4.79     -121.80     81.20 o 
  10  11   2      884.44      910.96    186.44 o 
  11  11   2     1500.93     1509.73    259.66 o 
  12  11   2     1957.36     1830.01    248.70 o 
  13  11   2     5208.27     5081.60    393.26 o 
  14  11   2      406.60      477.39    175.99 o 
  15  11   2      598.25      410.94    177.61 o 
  16  11   2      312.61      574.29    205.69 o 
 -10  12   2     2147.21     2525.35    366.09 o 
  -9  12   2        7.38      108.57    150.40 o 
  -8  12   2      239.43      137.65    316.68 o 
  -7  12   2      147.18     -111.14    120.03 o 
  -6  12   2       78.89      162.02    139.86 o 
  -5  12   2     3468.84     2981.78    328.32 o 
  -4  12   2     6146.43     6141.30    443.88 o 
  -3  12   2     7184.99     6240.50    621.48 o 
  -2  12   2     4116.59     4307.48    495.93 o 
  -1  12   2     1979.07     1670.91    317.35 o 
   0  12   2     1167.56     1565.33    295.92 o 
   1  12   2      278.03      434.20    192.79 o 
   2  12   2      173.81      238.11    162.17 o 
   3  12   2     9508.73     9960.50    507.08 o 
   4  12   2      773.15      925.98    155.34 o 
   5  12   2     4692.99     3867.96    269.39 o 
   6  12   2      262.45      200.99    188.50 o 
   7  12   2     3364.89     3268.21    402.36 o 
   8  12   2      145.09      -24.74    155.43 o 
   9  12   2     8555.19     8675.09    670.47 o 
  10  12   2     1565.04     2013.25    359.98 o 
  11  12   2      795.05      667.42    172.34 o 
  12  12   2        2.89       42.78    124.20 o 
  13  12   2      295.16      311.60    179.50 o 
  14  12   2      732.84     1033.43    226.64 o 
  15  12   2      934.36     1325.62    250.64 o 
  -9  13   2      149.35      125.91    171.63 o 
  -8  13   2      206.07      277.65    184.49 o 
  -7  13   2     2866.49     2318.04    328.04 o 
  -6  13   2      480.31      438.15    341.91 o 
  -5  13   2     1291.43     1007.16    462.62 o 
  -4  13   2     1146.72     1262.57    232.97 o 
  -3  13   2       28.52      113.96    120.68 o 
  -2  13   2     1117.12     1287.54    316.74 o 
  -1  13   2     4897.28     5085.73    533.78 o 
   0  13   2       72.25       20.09    160.70 o 
   1  13   2    11011.71    12303.04    857.26 o 
   2  13   2       96.12     -168.11    112.07 o 
   3  13   2       31.35     -144.72     96.54 o 
   4  13   2      330.44      199.17    161.43 o 
   5  13   2      379.90      647.55    145.58 o 
   6  13   2     8689.70     8577.48    445.40 o 
   7  13   2     1384.42     1551.00    310.25 o 
   8  13   2     5625.44     4920.63    495.57 o 
   9  13   2      494.74      875.88    260.28 o 
  10  13   2      288.27      522.02    233.45 o 
  11  13   2      212.16      572.61    255.25 o 
  12  13   2     3833.43     4241.46    517.12 o 
  13  13   2        0.34      -10.85    139.02 o 
  14  13   2     1539.67     1022.46    227.76 o 
  15  13   2       40.99       99.54    158.24 o 
  -8  14   2     1977.08     2473.91    366.32 o 
  -7  14   2      149.79      302.24    176.03 o 
  -6  14   2       52.83      197.34    170.55 o 
  -5  14   2      108.64      -24.40    125.48 o 
  -4  14   2     1759.46     1937.30    288.58 o 
  -3  14   2     1220.80     1441.76    245.13 o 
  -2  14   2     2377.81     3365.09    484.91 o 
  -1  14   2     2026.78     1744.40    364.88 o 
   0  14   2     1648.21     2011.17    350.55 o 
   1  14   2     1550.58     1793.52    327.40 o 
   2  14   2     3649.82     3479.74    419.75 o 
   3  14   2      459.40      703.06    165.02 o 
   4  14   2     5410.84     5926.30    376.99 o 
   5  14   2     1890.97     2055.06    373.33 o 
   6  14   2       68.85      274.85    209.57 o 
   7  14   2       97.58       90.02    177.11 o 
   8  14   2     3570.86     3960.85    466.17 o 
   9  14   2      634.53      816.59    270.81 o 
  10  14   2     3901.07     4556.24    526.31 o 
  11  14   2      244.98      360.10    244.97 o 
  12  14   2      211.51        4.65    206.38 o 
  13  14   2      144.01      -21.56    221.33 o 
  14  14   2      340.30      573.71    290.16 o 
  -7  15   2       68.89     -101.83    165.16 o 
  -6  15   2     1950.15     1887.76    383.07 o 
  -5  15   2      341.14      301.62    182.75 o 
  -4  15   2       60.68       29.85    142.73 o 
  -3  15   2        0.02     -164.23    114.35 o 
  -2  15   2       26.39      -16.29    182.13 o 
  -1  15   2      547.39      852.73    291.02 o 
   0  15   2     1779.14     1714.64    347.85 o 
   1  15   2     4114.44     3658.32    462.25 o 
   2  15   2     1595.86     1623.02    312.09 o 
   3  15   2      987.51      714.86    175.23 o 
   4  15   2      347.73      363.50    139.12 o 
   5  15   2     2178.97     2218.17    369.65 o 
   6  15   2       86.08      158.13    194.01 o 
   7  15   2      732.32      519.82    237.37 o 
   8  15   2      434.63      254.52    214.35 o 
   9  15   2     2517.22     1979.94    361.45 o 
  10  15   2     1318.74      995.30    301.80 o 
  11  15   2      195.77      574.44    259.17 o 
  12  15   2        0.15       61.73    214.59 o 
  13  15   2     1851.33     1296.85    347.97 o 
  -6  16   2      179.06      309.10    196.02 o 
  -5  16   2       23.54      -34.90    159.96 o 
  -4  16   2      144.81      169.16    172.89 o 
  -3  16   2     2030.06     2381.46    760.62 o 
  -2  16   2       22.48      325.80    247.29 o 
  -1  16   2     1196.40     1229.24    340.75 o 
   0  16   2       59.89      160.70    197.44 o 
   1  16   2      108.12       54.14    187.03 o 
   2  16   2       50.73       52.65    130.13 o 
   3  16   2     1783.35     1480.33    350.67 o 
   4  16   2     1041.57      972.88    303.27 o 
   5  16   2     3055.77     2804.37    426.00 o 
   6  16   2        0.68      -33.93    188.62 o 
   7  16   2      671.85     1001.05    295.43 o 
   8  16   2        2.12      257.21    213.73 o 
   9  16   2     1249.54     1171.43    303.15 o 
  10  16   2       19.33      -17.03    198.18 o 
  11  16   2     1024.27      748.13    284.65 o 
  12  16   2      527.02      347.73    268.85 o 
  13  16   2      242.72      113.42    250.72 o 
  -4  17   2       43.65      293.94    194.56 o 
  -3  17   2      356.40      169.16    172.62 o 
  -2  17   2        2.46     -140.86    210.55 o 
  -1  17   2      653.07      452.70    276.69 o 
   0  17   2     4293.06     4633.53    571.75 o 
   1  17   2       20.22     -109.99    172.95 o 
   2  17   2     3840.91     3664.93    513.33 o 
   3  17   2      789.95      735.88    280.36 o 
   4  17   2     1382.95      611.56    267.26 o 
   5  17   2       29.71       10.78    204.67 o 
   6  17   2      445.14     1100.75    302.41 o 
   7  17   2      752.49      471.44    254.64 o 
   8  17   2     2632.40     2824.33    465.19 o 
   9  17   2       64.28     -155.80    207.00 o 
  10  17   2      977.87      708.69    296.90 o 
  11  17   2      128.65      208.10    251.09 o 
  12  17   2      550.18      351.53    283.79 o 
  -2  18   2     2149.59     2049.80    566.79 o 
  -1  18   2       23.40      148.82    257.09 o 
   0  18   2      205.55       -7.72    227.33 o 
   1  18   2       60.97      195.97    229.78 o 
   2  18   2      552.64      778.38    316.37 o 
   3  18   2       95.57      -96.88    192.05 o 
   4  18   2     2448.32     2478.56    457.35 o 
   5  18   2        1.67     -178.04    118.70 o 
   6  18   2     1459.53     1532.38    372.10 o 
   7  18   2      520.44      325.93    245.95 o 
   8  18   2       71.01       92.35    237.74 o 
   9  18   2      451.88      694.36    305.23 o 
  10  18   2      307.44       15.92    245.95 o 
  11  18   2     1404.89     1569.25    396.23 o 
   1  19   2     2788.06     2279.04    433.59 o 
   2  19   2       51.37       43.24    214.59 o 
   3  19   2     1900.91     2610.60    481.36 o 
   4  19   2       77.99      185.07    222.43 o 
   5  19   2      293.61      473.15    301.43 o 
   6  19   2       57.94     -108.14    196.95 o 
   7  19   2     1037.31      796.49    220.78 o 
   8  19   2      102.25      -35.18    165.06 o 
  -5 -18   3      749.25       48.38    290.28 o 
  -4 -18   3     1628.93     1786.05    464.09 o 
  -3 -18   3        7.38       33.68    269.83 o 
  -9 -17   3      856.48      879.58    249.85 o 
  -8 -17   3       93.63      178.99    181.02 o 
  -7 -17   3     3766.88     3375.02    517.12 o 
  -6 -17   3        8.84       48.39    160.29 o 
  -5 -17   3     1079.08      542.38    205.76 o 
  -4 -17   3        1.22       73.24    261.87 o 
  -3 -17   3      560.36      642.91    336.95 o 
  -2 -17   3      452.80     1113.98    390.84 o 
  -1 -17   3      684.30     1059.11    373.45 o 
   0 -17   3      571.37      742.86    352.14 o 
   1 -17   3       68.68      160.94    245.70 o 
 -11 -16   3     1709.36     2217.34    347.28 o 
 -10 -16   3      371.83      442.90    208.73 o 
  -9 -16   3      132.79      384.38    196.44 o 
  -8 -16   3       47.88       39.72    164.65 o 
  -7 -16   3      318.64      237.00    175.36 o 
  -6 -16   3       99.64       46.33    161.74 o 
  -5 -16   3     2075.98     2440.10    319.64 o 
  -4 -16   3     2385.34     2930.46    339.49 o 
  -3 -16   3      340.56      213.61    242.39 o 
  -2 -16   3      911.23      646.46    292.98 o 
  -1 -16   3      210.60      -26.33    242.15 o 
   0 -16   3     2671.36     2532.09    496.30 o 
 -12 -15   3     2638.65     2889.44    386.45 o 
 -11 -15   3        0.28       -9.38    165.07 o 
 -10 -15   3       17.61       65.87    162.86 o 
  -9 -15   3       65.99      165.33    262.24 o 
  -8 -15   3     1697.65     2239.38    658.59 o 
  -7 -15   3      227.31      239.55    163.82 o 
  -6 -15   3     3000.51     2339.55    406.03 o 
  -5 -15   3       36.67      -57.74    126.26 o 
  -4 -15   3       10.54     -125.03    127.69 o 
  -3 -15   3       77.62      -38.41    132.72 o 
  -2 -15   3     2714.03     2988.34    512.10 o 
  -1 -15   3     2861.30     4143.47    593.92 o 
   0 -15   3     1912.45     2100.83    446.08 o 
   2 -15   3       78.06       54.99    227.57 o 
   3 -15   3      755.34      724.73    313.68 o 
   4 -15   3      215.12      312.21    272.65 o 
   5 -15   3     1358.85     1245.29    279.67 o 
 -13 -14   3      375.75      115.67    172.40 o 
 -12 -14   3     1586.85     1516.50    289.73 o 
 -11 -14   3      151.62       49.40    160.98 o 
 -10 -14   3     4063.33     4400.95    415.13 o 
  -9 -14   3     1643.08     1616.84    267.97 o 
  -8 -14   3      602.19      608.60    191.16 o 
  -7 -14   3      117.49      137.59    154.39 o 
  -6 -14   3       19.08      127.47    142.35 o 
  -5 -14   3     2069.42     1732.06    261.63 o 
  -4 -14   3      344.28      612.61    184.88 o 
  -3 -14   3     5295.88     4903.34    384.19 o 
  -2 -14   3      165.22      268.37    147.11 o 
  -1 -14   3      446.79      950.96    315.88 o 
   1 -14   3      737.40      817.57    297.51 o 
   2 -14   3       71.34       81.82    221.20 o 
   3 -14   3     3354.64     3874.01    536.60 o 
   4 -14   3       37.45     -174.91    192.54 o 
   5 -14   3     1136.98      471.71    235.11 o 
   6 -14   3       21.04       43.53    163.47 o 
   7 -14   3      157.06     -101.15    164.26 o 
 -14 -13   3       16.32      130.51    148.13 o 
 -13 -13   3     2479.86     3150.04    415.93 o 
 -12 -13   3      573.76      694.25    208.75 o 
 -11 -13   3     4468.54     4549.95    436.71 o 
 -10 -13   3       96.27      171.50    156.63 o 
  -9 -13   3      604.46      625.37    187.70 o 
  -8 -13   3      562.31      722.09    197.50 o 
  -7 -13   3     8740.42     8697.58    516.98 o 
  -6 -13   3     2901.36     3601.62    427.71 o 
  -5 -13   3        7.05       -7.24    125.96 o 
  -4 -13   3       19.21       74.56    122.20 o 
  -3 -13   3     2707.50     2360.34    269.28 o 
  -2 -13   3     2085.07     1614.14    229.69 o 
  -1 -13   3     3878.79     3823.52    259.17 o 
   0 -13   3      944.59     1008.65    290.53 o 
   1 -13   3     4179.11     4959.45    555.09 o 
   2 -13   3      313.65      421.46    237.13 o 
   3 -13   3      924.01      794.55    284.65 o 
   4 -13   3     1416.55     1111.29    323.48 o 
   5 -13   3        8.40       41.52    138.88 o 
   6 -13   3     1625.21     1901.66    655.83 o 
   7 -13   3       54.03     -152.16    153.82 o 
   8 -13   3      740.61     1075.82    270.57 o 
 -15 -12   3     1130.91      793.11    196.91 o 
 -14 -12   3      164.39      250.54    147.79 o 
 -13 -12   3       37.13       11.15    139.21 o 
 -12 -12   3       14.37      -32.71    144.66 o 
 -11 -12   3      261.31      413.66    133.42 o 
 -10 -12   3     5236.03     5084.71    410.53 o 
  -9 -12   3     1025.90     1028.61    237.62 o 
  -8 -12   3     8814.96     8750.65    513.53 o 
  -7 -12   3       92.13      -33.00    118.94 o 
  -6 -12   3      776.15      816.02    187.32 o 
  -5 -12   3       24.12      171.07    118.68 o 
  -4 -12   3      746.85      761.37    267.14 o 
  -3 -12   3      233.11      463.07    215.69 o 
  -2 -12   3     4867.81     4946.61    280.88 o 
  -1 -12   3      285.37      520.91    139.58 o 
   0 -12   3     1328.93     1652.29    199.58 o 
   1 -12   3       49.86      412.64    203.57 o 
   2 -12   3     5215.08     4728.94    527.53 o 
   3 -12   3      295.68      296.65    211.90 o 
   4 -12   3     3185.75     4407.55    555.21 o 
   5 -12   3      575.28      729.93    277.30 o 
   6 -12   3      549.78      512.17    190.02 o 
   7 -12   3     1301.19     1169.65    248.63 o 
   8 -12   3     1924.47     1137.33    302.17 o 
   9 -12   3     2401.84     2765.54    383.01 o 
 -15 -11   3        7.64       38.46    134.53 o 
 -14 -11   3      496.52      513.43    163.57 o 
 -13 -11   3      229.41       25.20    119.99 o 
 -12 -11   3      895.22     1084.69    182.30 o 
 -11 -11   3     1000.99     1118.87    241.70 o 
 -10 -11   3        7.10     -136.19     90.79 o 
  -9 -11   3     2882.03     2883.61    314.29 o 
  -8 -11   3     5111.27     4912.79    379.74 o 
  -7 -11   3     4689.99     5415.79    392.79 o 
  -6 -11   3     8007.20     8052.66    462.13 o 
  -5 -11   3     1532.62     1541.74    216.01 o 
  -4 -11   3     1140.10     1377.34    208.67 o 
  -3 -11   3     1106.90     1288.26    148.89 o 
  -2 -11   3      232.43      146.23     96.06 o 
  -1 -11   3      119.06      118.90     89.71 o 
   0 -11   3      125.23      197.62    107.27 o 
   1 -11   3     7775.25     8293.28    426.54 o 
   2 -11   3      745.78      953.65    274.36 o 
   3 -11   3      916.73      787.56    269.34 o 
   4 -11   3      226.51      277.91    215.69 o 
   5 -11   3     3333.41     3585.93    499.98 o 
   6 -11   3      457.81      359.30    165.42 o 
   7 -11   3     4266.79     3873.07    533.47 o 
   8 -11   3     1602.81     1720.98    287.92 o 
   9 -11   3       51.27       75.31    147.85 o 
  10 -11   3        8.67     -159.23    137.61 o 
 -16 -10   3      385.49      234.64    172.34 o 
 -15 -10   3     1705.03     1730.24    236.43 o 
 -14 -10   3       16.93       20.88    117.43 o 
 -13 -10   3      291.15      385.24    136.09 o 
 -12 -10   3      272.77      215.13    126.31 o 
 -11 -10   3     2277.82     2525.04    248.71 o 
 -10 -10   3      651.65      689.10    146.33 o 
  -9 -10   3     6277.40     6347.54    354.30 o 
  -8 -10   3        7.02       25.03     91.56 o 
  -7 -10   3     3949.21     3464.69    389.74 o 
  -6 -10   3        7.16      122.37    114.05 o 
  -5 -10   3       13.35       86.33    116.60 o 
  -4 -10   3        7.92       82.96    106.38 o 
  -3 -10   3    11286.17    12664.40    471.86 o 
  -2 -10   3      239.70      116.67     85.73 o 
  -1 -10   3     6293.41     7613.22    619.89 o 
   0 -10   3        1.95      -96.23    112.19 o 
   1 -10   3     2535.11     3056.80    237.62 o 
   2 -10   3     4387.73     3676.69    425.51 o 
   3 -10   3     6442.15     5761.59    571.26 o 
   4 -10   3     6386.54     6175.22    621.36 o 
   5 -10   3     1511.17     1694.43    343.69 o 
   6 -10   3      411.25      352.50    148.72 o 
   7 -10   3       10.19     -104.88    125.24 o 
   8 -10   3     2051.71     1771.31    284.13 o 
   9 -10   3      349.93      221.52    269.28 o 
  10 -10   3     1227.49     1365.53    726.69 o 
  11 -10   3      535.63      557.19    230.98 o 
 -16  -9   3        1.09       90.10    130.98 o 
 -15  -9   3      347.91      210.88    246.42 o 
 -14  -9   3       86.28      183.94    125.42 o 
 -13  -9   3     7804.43     7520.06    421.43 o 
 -12  -9   3     4389.49     3548.37    295.14 o 
 -11  -9   3     2339.67     2521.78    239.31 o 
 -10  -9   3       63.76      -88.97     88.29 o 
  -9  -9   3      333.21      284.10    111.92 o 
  -8  -9   3     3179.88     3363.86    253.91 o 
  -7  -9   3     1179.56      866.81    143.15 o 
  -6  -9   3      425.97      366.11    130.02 o 
  -5  -9   3     5554.09     6040.58    367.58 o 
  -4  -9   3     7472.65     8000.28    323.27 o 
  -3  -9   3      190.69      182.82     86.10 o 
  -2  -9   3      176.61      132.99    135.39 o 
  -1  -9   3      759.94      941.13    136.45 o 
   0  -9   3    15425.47    16130.39    672.28 o 
   1  -9   3      558.15      923.30    138.67 o 
   2  -9   3     1996.22     2306.52    327.70 o 
   3  -9   3     2857.37     2672.70    380.19 o 
   4  -9   3     1164.30     1649.23    330.09 o 
   5  -9   3      138.38      -77.41    169.64 o 
   6  -9   3     4983.18     4399.66    370.24 o 
   7  -9   3      269.12      226.92    132.76 o 
   8  -9   3     4224.39     4322.54    770.97 o 
   9  -9   3       58.04       62.35    225.18 o 
  10  -9   3      320.26      253.57    168.17 o 
  11  -9   3     1150.15     1366.81    279.31 o 
  12  -9   3      388.96      388.96    215.97 o 
 -16  -8   3      147.09       71.07    131.30 o 
 -15  -8   3       61.70      -80.56    104.56 o 
 -14  -8   3     2317.44     2396.72    250.37 o 
 -13  -8   3       13.34       15.75    105.89 o 
 -12  -8   3      697.57      832.85    152.73 o 
 -11  -8   3      972.97     1133.33    221.05 o 
 -10  -8   3     8017.41     8456.09    397.06 o 
  -9  -8   3        2.43      -56.44     84.39 o 
  -8  -8   3     7434.75     7645.89    356.60 o 
  -7  -8   3       77.92       83.23    111.42 o 
  -6  -8   3     5027.95     5093.84    514.28 o 
  -5  -8   3      136.38      169.02     80.23 o 
  -4  -8   3    13337.76    13343.00    464.11 o 
  -3  -8   3      301.98      386.21     80.06 o 
  -2  -8   3    37224.35    38090.38   1151.38 o 
  -1  -8   3    12505.44    12791.89    543.68 o 
   0  -8   3     2994.62     3173.49    217.25 o 
   1  -8   3      773.68      927.55    126.55 o 
   2  -8   3     2440.44     2878.21    204.26 o 
   3  -8   3     7534.75     7388.95    357.53 o 
   4  -8   3      837.43      842.80    255.99 o 
   5  -8   3     2956.72     2971.92    413.62 o 
   6  -8   3     1195.69      853.57    181.43 o 
   7  -8   3        0.56      -21.60    114.95 o 
   8  -8   3      162.64        5.69    214.47 o 
   9  -8   3     1970.05     2530.85    548.48 o 
  10  -8   3       14.53       32.22    192.73 o 
  11  -8   3     2979.43     3259.40    406.89 o 
  12  -8   3       78.84       66.07    155.08 o 
  13  -8   3      125.12       80.23    179.73 o 
 -17  -7   3       92.61      104.62    133.09 o 
 -16  -7   3       25.46     -148.03    117.74 o 
 -15  -7   3        8.46      123.09    115.08 o 
 -14  -7   3      750.88      749.62    213.76 o 
 -13  -7   3      214.33      246.17    112.72 o 
 -12  -7   3     1708.95     1716.50    235.00 o 
 -11  -7   3     2862.87     3072.33    335.40 o 
 -10  -7   3     1191.72      980.59    155.60 o 
  -9  -7   3      616.01      531.81    125.42 o 
  -8  -7   3      953.53      838.52    133.91 o 
  -7  -7   3      985.54      981.64    136.15 o 
  -6  -7   3       93.39      131.53    107.42 o 
  -5  -7   3     1002.46      918.02     66.65 o 
  -4  -7   3      426.19      361.00     92.62 o 
  -3  -7   3     3457.22     3871.52    264.26 o 
  -2  -7   3       22.15       64.98     56.92 o 
  -1  -7   3     7398.89     7815.48    360.49 o 
   0  -7   3      736.53      847.98    123.77 o 
   1  -7   3     6763.57     6837.97    436.53 o 
   2  -7   3     4495.46     5328.61    276.12 o 
   3  -7   3     2191.86     2413.79    174.13 o 
   4  -7   3      527.30      501.31    109.74 o 
   5  -7   3       22.40       66.75    169.03 o 
   6  -7   3      434.84      505.83    151.99 o 
   7  -7   3     3567.58     3112.27    306.15 o 
   8  -7   3      100.88      135.06    114.60 o 
   9  -7   3     5546.94     4850.23    491.40 o 
  10  -7   3      570.73      694.64    306.15 o 
  11  -7   3      115.29      121.77    149.32 o 
  12  -7   3     2218.40     2608.43    657.67 o 
  13  -7   3      338.35      361.50    261.75 o 
 -17  -6   3      270.89      217.60    373.76 o 
 -16  -6   3       65.67      -52.19    113.38 o 
 -15  -6   3     1427.72     1589.16    288.05 o 
 -14  -6   3       34.31       24.56    104.46 o 
 -13  -6   3      749.05      636.05    198.28 o 
 -12  -6   3     2077.21     1992.29    209.26 o 
 -11  -6   3      651.35      672.02    147.47 o 
 -10  -6   3     1074.31      801.42    152.69 o 
  -9  -6   3     4842.29     4642.07    273.19 o 
  -8  -6   3      216.18      290.48     95.54 o 
  -7  -6   3    10282.43    10088.56    401.23 o 
  -6  -6   3      155.69      166.51     74.92 o 
  -5  -6   3     2236.91     2062.73    185.72 o 
  -4  -6   3     4836.27     5238.93    186.12 o 
  -3  -6   3     7684.51     7290.56    272.86 o 
  -2  -6   3     8383.96     8727.96    316.41 o 
  -1  -6   3     7184.52     6654.29    259.31 o 
   0  -6   3     3843.02     3599.04    206.67 o 
   1  -6   3     5763.54     5769.42    283.23 o 
   2  -6   3       11.26       49.62     67.49 o 
   3  -6   3      663.17      683.32     94.91 o 
   4  -6   3     2897.27     3110.08    186.52 o 
   5  -6   3     2809.31     2797.79    152.25 o 
   6  -6   3      385.96      339.32    134.18 o 
   7  -6   3      514.99      487.85    165.29 o 
   8  -6   3     1323.75     1259.31    213.39 o 
   9  -6   3        1.71       91.73    241.90 o 
  10  -6   3     2108.69     2400.17    304.12 o 
  11  -6   3       11.95     -101.70    174.35 o 
  12  -6   3     2575.53     2250.90    549.52 o 
  13  -6   3      498.62      491.36    203.77 o 
  14  -6   3      244.10      211.74    196.41 o 
 -17  -5   3      697.81      157.15    184.14 o 
 -16  -5   3      371.21      347.53    170.49 o 
 -15  -5   3      134.60      157.97    119.68 o 
 -14  -5   3       53.47       27.91    166.63 o 
 -13  -5   3       14.64      -96.41     89.59 o 
 -12  -5   3      176.72      206.47    108.65 o 
 -11  -5   3     1310.33     1593.07    185.25 o 
 -10  -5   3     2734.77     2854.47    219.29 o 
  -9  -5   3     4743.75     4826.64    214.09 o 
  -8  -5   3     4164.00     4349.89    190.29 o 
  -7  -5   3      774.27      770.72    159.40 o 
  -6  -5   3     5895.99     5111.67    260.67 o 
  -5  -5   3     2067.37     2262.55    156.65 o 
  -4  -5   3     1073.23      748.79     95.43 o 
  -3  -5   3     1963.27     2211.92    132.75 o 
  -2  -5   3     1833.71     1954.19    113.64 o 
  -1  -5   3        0.58       -0.42     40.93 o 
   0  -5   3     1309.45     1011.16    103.79 o 
   1  -5   3      381.15      478.13     82.89 o 
   2  -5   3    12104.59    11700.00    380.86 o 
   3  -5   3      169.45      171.53     48.92 o 
   4  -5   3     4035.54     4056.67    165.20 o 
   5  -5   3        8.28       20.45     42.85 o 
   6  -5   3     1861.07     2281.80    230.16 o 
   7  -5   3     8969.69     9482.82    950.04 o 
   8  -5   3     3634.89     3311.87    307.93 o 
   9  -5   3     4397.80     4447.20    364.21 o 
  10  -5   3      442.49      561.83    389.37 o 
  11  -5   3      514.85      673.25    191.87 o 
  12  -5   3        5.78     -108.38    127.07 o 
  13  -5   3     1809.97     1905.49    306.11 o 
  14  -5   3       54.50     -191.04    127.36 o 
 -17  -4   3      106.81      220.62    300.51 o 
 -16  -4   3      893.84      778.11    222.64 o 
 -15  -4   3     1511.81     1931.30    225.30 o 
 -14  -4   3     2289.13     2020.84    214.96 o 
 -13  -4   3      139.02       76.62     97.27 o 
 -12  -4   3     2809.57     3305.50    291.28 o 
 -11  -4   3     1526.75     1540.40    177.73 o 
 -10  -4   3       10.20       72.57     69.05 o 
  -9  -4   3      187.90      229.80     72.47 o 
  -8  -4   3    15783.23    14689.48    443.15 o 
  -7  -4   3     6459.75     6101.11    222.81 o 
  -6  -4   3     5729.66     5430.36    195.38 o 
  -5  -4   3     4922.49     4855.40    221.50 o 
  -4  -4   3     5440.16     5963.55    325.74 o 
  -3  -4   3    17973.54    19766.58    615.81 o 
  -2  -4   3    10092.22    11107.63    380.24 o 
  -1  -4   3     9975.23    10513.45    346.82 o 
   0  -4   3     2393.09     2077.88    156.23 o 
   1  -4   3    18044.95    19698.70    592.60 o 
   2  -4   3       97.99      208.75     44.86 o 
   3  -4   3      668.55      900.72     71.29 o 
   4  -4   3    14446.63    14630.05    454.10 o 
   5  -4   3     6818.68     6786.49    215.08 o 
   6  -4   3        0.19      -12.84     49.13 o 
   7  -4   3     1021.55     1227.78    186.04 o 
   8  -4   3     7281.35     7196.38    886.10 o 
   9  -4   3     4414.96     4370.39    352.22 o 
  10  -4   3      152.09      389.47    149.94 o 
  11  -4   3     4516.32     4331.59    660.92 o 
  12  -4   3      940.05      992.75    254.09 o 
  13  -4   3     3600.49     3534.51    377.43 o 
  14  -4   3        2.98      -70.09    140.54 o 
  15  -4   3        4.42       37.91    170.85 o 
 -17  -3   3      198.10      352.24    201.93 o 
 -16  -3   3     1535.81     2056.59    845.32 o 
 -15  -3   3     2926.07     3234.51    371.27 o 
 -14  -3   3        6.40       -4.83     93.12 o 
 -13  -3   3       11.06       78.39     97.61 o 
 -12  -3   3      776.94      784.97    120.76 o 
 -11  -3   3     4567.04     4412.33    280.94 o 
 -10  -3   3      815.81     1114.90    141.06 o 
  -9  -3   3     1515.32     1503.62    126.48 o 
  -8  -3   3      219.40      261.49     67.69 o 
  -7  -3   3        5.72      -61.16     41.73 o 
  -6  -3   3        0.50      -26.85     37.53 o 
  -5  -3   3    15315.10    13601.11    386.78 o 
  -4  -3   3      176.17      166.34     59.51 o 
  -3  -3   3    22536.17    23681.12    714.21 o 
  -2  -3   3        4.07      -48.17     33.65 o 
  -1  -3   3     1247.80     1661.89     82.90 o 
   0  -3   3      902.09     1077.85    157.77 o 
   1  -3   3    44799.78    46289.46   1311.15 o 
   2  -3   3     5612.84     6538.36    226.77 o 
   3  -3   3     3805.00     3665.67    147.43 o 
   4  -3   3     5424.78     5131.23    189.90 o 
   5  -3   3      246.12      277.79     44.97 o 
   6  -3   3     2496.66     2870.86    152.46 o 
   7  -3   3     2712.32     2386.23    282.20 o 
   8  -3   3    19882.17    20950.54    905.13 o 
   9  -3   3      500.97      661.62    161.52 o 
  10  -3   3     1904.43     2338.04    270.85 o 
  11  -3   3       62.26      -11.60    114.05 o 
  12  -3   3      222.74      224.27    212.32 o 
  13  -3   3      107.79      106.77    204.79 o 
  14  -3   3      361.84      304.83    178.17 o 
  15  -3   3      624.42      572.47    245.76 o 
 -17  -2   3      508.42      245.89    196.28 o 
 -16  -2   3      170.38      210.72    180.95 o 
 -15  -2   3     2362.52     2510.19    330.87 o 
 -14  -2   3      135.91       53.49    141.60 o 
 -13  -2   3     7993.59     7852.53    514.56 o 
 -12  -2   3     1692.55     2139.68    226.34 o 
 -11  -2   3       55.26       23.36     70.65 o 
 -10  -2   3      699.90      697.97    101.97 o 
  -9  -2   3     2405.23     2321.10    148.88 o 
  -8  -2   3    14010.36    13677.94    418.80 o 
  -7  -2   3     1511.33     1999.52    122.06 o 
  -6  -2   3     9055.02     8729.57    279.29 o 
  -5  -2   3     3936.44     3725.41    205.75 o 
  -4  -2   3     7976.56     8387.50    249.65 o 
  -3  -2   3     2270.26     2524.28     97.01 o 
  -2  -2   3      639.83      569.94     58.51 o 
  -1  -2   3      974.80      996.22     57.45 o 
   0  -2   3     3326.48     3163.57    131.89 o 
   1  -2   3      899.63      782.02     65.28 o 
   2  -2   3      484.28      461.10     52.01 o 
   3  -2   3     5830.83     5577.58    199.11 o 
   4  -2   3    13611.47    14066.95    382.46 o 
   5  -2   3     1253.78     1142.89     73.83 o 
   6  -2   3    12512.53    13338.50    456.11 o 
   7  -2   3      567.64      521.76     95.19 o 
   8  -2   3      629.66      576.16     95.24 o 
   9  -2   3     2206.92     2126.10    214.58 o 
  10  -2   3        2.92       74.61    131.30 o 
  11  -2   3     3441.26     4101.97    353.30 o 
  12  -2   3     1652.77     1705.60    266.07 o 
  13  -2   3      386.25      275.98    163.84 o 
  14  -2   3     1990.89     2293.93    326.88 o 
  15  -2   3        6.63     -129.12    195.48 o 
  16  -2   3       17.43     -190.12    163.55 o 
 -17  -1   3      236.42      432.31    363.41 o 
 -16  -1   3      156.65      425.65    196.90 o 
 -15  -1   3      712.87      635.94    204.79 o 
 -14  -1   3       56.37       25.51    111.22 o 
 -13  -1   3       88.19       37.52    108.70 o 
 -12  -1   3      256.91      231.10     89.40 o 
 -11  -1   3      176.18       64.93     77.81 o 
 -10  -1   3    14322.73    14215.35    454.02 o 
  -9  -1   3      489.33      503.26    106.51 o 
  -8  -1   3     8233.21     7881.53    536.57 o 
  -7  -1   3     2841.75     2811.90    144.29 o 
  -6  -1   3        2.76      -37.42     53.99 o 
  -5  -1   3     1376.73     1740.23     98.19 o 
  -4  -1   3    22862.26    22535.14    589.28 o 
  -3  -1   3      100.90       49.57     30.46 o 
  -2  -1   3    40031.13    40685.64    994.34 o 
  -1  -1   3     2665.02     2875.90    104.63 o 
   0  -1   3       67.34       39.32     43.72 o 
   1  -1   3    40037.25    42020.93   1183.65 o 
   2  -1   3     5910.13     6399.56    217.84 o 
   3  -1   3    19819.08    20077.35    593.95 o 
   4  -1   3      206.89      367.09     45.65 o 
   5  -1   3      484.27      517.55     68.66 o 
   6  -1   3      606.74      662.79     98.94 o 
   7  -1   3       12.83       76.24     50.06 o 
   8  -1   3        2.19       -0.63     52.78 o 
   9  -1   3     1490.38     1570.31    139.48 o 
  10  -1   3     1324.02     1547.17    179.32 o 
  11  -1   3        4.32       61.27    132.47 o 
  12  -1   3      207.30      237.80    140.76 o 
  13  -1   3      280.91      537.43    185.14 o 
  14  -1   3        5.02      -83.96    231.00 o 
  15  -1   3     1974.84     2488.47    344.04 o 
  16  -1   3       64.47       17.94    168.77 o 
 -16   0   3        9.42      151.70    240.86 o 
 -15   0   3      814.02      281.18    173.57 o 
 -14   0   3     1034.12     1186.92    193.18 o 
 -13   0   3     1438.07     1270.34    186.78 o 
 -12   0   3     3348.95     3178.80    251.87 o 
 -11   0   3     2762.52     2939.07    217.93 o 
 -10   0   3        6.25      -30.67     67.06 o 
  -9   0   3      850.36     1031.08    107.88 o 
  -8   0   3     3500.28     3475.71    172.06 o 
  -7   0   3     3483.74     3177.42    207.14 o 
  -6   0   3     4192.84     4581.50    282.74 o 
  -5   0   3     7794.44     7155.81    272.24 o 
  -4   0   3     1587.08     1539.32    110.78 o 
  -3   0   3    11436.68    11759.20    287.93 o 
  -2   0   3     1892.19     2171.79     90.77 o 
  -1   0   3     4861.84     4512.14    136.77 o 
   0   0   3     2700.07     2107.64     68.62 o 
   1   0   3     4621.94     4659.65    162.61 o 
   2   0   3     1272.00     1749.71    145.95 o 
   3   0   3     5079.21     4562.20    172.22 o 
   4   0   3       59.06       31.44     33.19 o 
   5   0   3    23779.33    25231.91    660.40 o 
   6   0   3      742.69      741.98     73.62 o 
   7   0   3    10087.27     9933.55    312.63 o 
   8   0   3     1496.41     1407.39    113.69 o 
   9   0   3    14236.19    13967.19    432.93 o 
  10   0   3      162.81      104.39     61.31 o 
  11   0   3       17.39       -7.21     64.16 o 
  12   0   3     2969.31     3158.57    367.43 o 
  13   0   3      596.90      748.32    157.74 o 
  14   0   3     2458.17     2466.47    257.84 o 
  15   0   3       47.23       84.10    185.56 o 
  16   0   3      254.00      725.18    241.91 o 
 -16   1   3       27.15       -2.64    146.44 o 
 -15   1   3      213.27       37.88    124.89 o 
 -14   1   3        0.46     -118.06    102.82 o 
 -13   1   3        1.72      161.92    115.78 o 
 -12   1   3     2151.38     2101.44    217.57 o 
 -11   1   3     1545.52     1670.85    289.86 o 
 -10   1   3       14.08      -55.75     65.84 o 
  -9   1   3    19779.96    20671.04    657.78 o 
  -8   1   3        1.35      -10.57     57.29 o 
  -7   1   3     3995.77     3441.13    158.40 o 
  -6   1   3      484.10      695.63     74.87 o 
  -5   1   3     1233.16     1426.06    123.49 o 
  -4   1   3    28405.09    29651.29    759.35 o 
  -3   1   3      136.10       82.75     27.57 o 
  -2   1   3    21076.47    21344.25    543.77 o 
  -1   1   3     1475.83     1370.62     60.33 o 
   0   1   3     4321.18     4176.48    119.00 o 
   1   1   3     1260.20     1453.04     73.48 o 
   2   1   3     3066.93     2660.86     93.78 o 
   3   1   3    25635.94    25940.26    580.99 o 
   4   1   3     1581.66     1401.36    165.44 o 
   5   1   3     2844.97     3083.69    146.99 o 
   6   1   3     1858.39     2418.08    128.14 o 
   7   1   3      617.33      574.32     73.94 o 
   8   1   3      728.91      994.25    113.32 o 
   9   1   3      104.32      150.39     63.40 o 
  10   1   3     2871.64     2653.89    163.75 o 
  11   1   3      612.29      550.29     99.46 o 
  12   1   3      738.17      871.63    149.46 o 
  13   1   3       26.65      -39.01     90.94 o 
  14   1   3     2789.72     3558.05    558.01 o 
  15   1   3      981.42     1068.48    281.55 o 
  16   1   3      830.97     1125.48    203.81 o 
  17   1   3      350.68      430.39    228.46 o 
 -16   2   3      242.27       28.78    144.44 o 
 -15   2   3      640.27      787.18    239.82 o 
 -14   2   3      638.40      756.66    173.63 o 
 -13   2   3      877.83     1031.55    181.71 o 
 -12   2   3     2681.55     2803.24    278.57 o 
 -11   2   3     1540.95     1553.43    192.13 o 
 -10   2   3      293.91      201.22    103.06 o 
  -9   2   3       48.06       12.04     57.61 o 
  -8   2   3        2.85      -20.68     47.99 o 
  -7   2   3     4409.73     3911.93    170.76 o 
  -6   2   3    20653.06    20724.29    568.93 o 
  -5   2   3     3230.14     3815.15    148.19 o 
  -4   2   3     8962.22     8744.06    228.96 o 
  -3   2   3     2940.15     3546.92    111.61 o 
  -2   2   3       15.63        6.96     35.05 o 
  -1   2   3     4437.50     4330.59    151.31 o 
   0   2   3    13501.33    13282.44    333.41 o 
   1   2   3      361.99      621.96     61.17 o 
   2   2   3    35490.57    38689.53    711.01 o 
   3   2   3    17470.51    17103.94    394.01 o 
   4   2   3     6395.59     5387.05    173.11 o 
   5   2   3        9.80       29.16     30.49 o 
   6   2   3     9336.35     9135.37    327.10 o 
   7   2   3    11120.79    11464.57    347.84 o 
   8   2   3     1004.14     1051.07     97.05 o 
   9   2   3     3136.57     3159.65    167.58 o 
  10   2   3      772.61      694.62    112.90 o 
  11   2   3      356.34      452.71     92.65 o 
  12   2   3     1041.31     1063.93    127.42 o 
  13   2   3     3680.03     4159.07    513.55 o 
  14   2   3       15.98      -38.95    101.38 o 
  15   2   3      453.37      427.30    147.07 o 
  16   2   3      253.84      141.80    137.06 o 
  17   2   3      201.21      113.94    150.27 o 
 -16   3   3     2076.67     2436.39    299.50 o 
 -15   3   3      254.72      250.17    148.17 o 
 -14   3   3     3323.82     3313.59    300.58 o 
 -13   3   3      436.07      259.06    131.88 o 
 -12   3   3      239.77      248.57    135.30 o 
 -11   3   3      105.58       56.46     97.00 o 
 -10   3   3      864.06     1077.53    162.03 o 
  -9   3   3       39.51      -32.94     79.26 o 
  -8   3   3    11113.75    11022.88    354.91 o 
  -7   3   3      310.86      320.25     60.68 o 
  -6   3   3     1032.19     1071.12     84.04 o 
  -5   3   3    10600.52    10843.54    323.28 o 
  -4   3   3     7640.06     7694.32    205.69 o 
  -3   3   3    30175.11    29162.75    656.75 o 
  -2   3   3     4142.28     4177.60    122.22 o 
  -1   3   3    11686.98    10440.92    275.66 o 
   0   3   3    15249.53    17232.38    497.73 o 
   1   3   3    14189.54    15163.20    546.50 o 
   2   3   3     9419.79     9771.15    300.82 o 
   3   3   3     5152.71     5795.63    173.97 o 
   4   3   3    21585.83    20929.23    543.83 o 
   5   3   3     1664.31     1734.44    104.24 o 
   6   3   3     6637.14     6700.10    259.56 o 
   7   3   3      385.21      268.72     59.02 o 
   8   3   3     1498.15     1606.76    114.42 o 
   9   3   3     6795.34     7097.56    263.32 o 
  10   3   3     1923.23     2001.25    144.67 o 
  11   3   3     5769.87     6123.81    261.66 o 
  12   3   3     2120.96     2403.79    174.00 o 
  13   3   3     1319.75     1338.05    142.35 o 
  14   3   3       57.29       -0.53    101.59 o 
  15   3   3      308.01      499.57    148.77 o 
  16   3   3     1052.54     1284.66    205.87 o 
  17   3   3      637.02      508.12    175.00 o 
 -15   4   3      165.70      161.94    188.26 o 
 -14   4   3     1123.12     1041.24    198.97 o 
 -13   4   3       98.81      108.04    122.34 o 
 -12   4   3     3240.34     3157.68    325.69 o 
 -11   4   3     3321.50     3925.88    288.35 o 
 -10   4   3     1188.94     1123.18    165.37 o 
  -9   4   3     1476.50     1468.19    179.88 o 
  -8   4   3       38.60      111.65     82.02 o 
  -7   4   3     3278.15     2984.36    142.55 o 
  -6   4   3     1058.10     1403.93    141.16 o 
  -5   4   3    36376.12    35156.71    908.77 o 
  -4   4   3        1.52       -9.30     22.03 o 
  -3   4   3    24803.44    25957.42    657.77 o 
  -2   4   3     4338.60     4237.27    138.00 o 
  -1   4   3     5732.85     5236.17    180.91 o 
   0   4   3       44.80       21.39     35.89 o 
   1   4   3    86881.53    87096.72   4120.57 o 
   2   4   3     2181.98     2407.71    175.82 o 
   3   4   3     6096.26     6143.39    210.36 o 
   4   4   3     8695.57     9131.48    302.79 o 
   5   4   3       48.13       87.67     48.17 o 
   6   4   3      123.55      176.28     73.24 o 
   7   4   3    22845.70    23599.49    915.93 o 
   8   4   3     2530.57     2297.42    156.68 o 
   9   4   3      132.79       48.41     69.85 o 
  10   4   3       59.74     -106.18     70.79 o 
  11   4   3      766.32      618.95    104.78 o 
  12   4   3      835.02     1009.23    203.79 o 
  13   4   3      322.76      205.38     90.88 o 
  14   4   3     2588.15     2693.90    203.52 o 
  15   4   3      495.37      737.52    165.19 o 
  16   4   3     1367.30     1266.70    217.48 o 
  17   4   3       13.07      -86.07    150.34 o 
 -15   5   3     2141.20     1657.56    477.19 o 
 -14   5   3       41.23      136.44    211.10 o 
 -13   5   3     3268.97     3029.07    365.22 o 
 -12   5   3      421.34      323.12    174.40 o 
 -11   5   3      506.58      556.91    170.66 o 
 -10   5   3      581.87      849.52    159.12 o 
  -9   5   3     5030.74     4652.26    290.34 o 
  -8   5   3     3103.76     2698.98    215.53 o 
  -7   5   3     1262.81     1155.58    146.55 o 
  -6   5   3      785.52      512.34     99.43 o 
  -5   5   3      138.75       91.36     79.61 o 
  -4   5   3      951.85     1035.69     57.70 o 
  -3   5   3     4193.99     4266.38    170.78 o 
  -2   5   3     6592.68     6063.45    222.82 o 
  -1   5   3     4550.52     4228.93    169.86 o 
   0   5   3     3484.37     3566.70    241.17 o 
   1   5   3     1805.32     1165.79    140.24 o 
   2   5   3     4082.40     3962.57    282.81 o 
   3   5   3     2465.44     3202.44    231.13 o 
   4   5   3     9242.05     8564.56    348.77 o 
   5   5   3       11.69      -64.07     42.72 o 
   6   5   3     4225.55     4115.85    184.38 o 
   7   5   3      359.99      123.32    101.25 o 
   8   5   3     2020.17     1425.79    190.19 o 
   9   5   3       33.75      -34.08     64.12 o 
  10   5   3    14597.70    14247.16    522.63 o 
  11   5   3     5644.44     5613.07    294.47 o 
  12   5   3     2429.28     2019.70    163.98 o 
  13   5   3     1999.78     1777.32    257.78 o 
  14   5   3      767.98      686.30    128.31 o 
  15   5   3       12.51      -54.66     84.29 o 
  16   5   3       37.77      118.15    143.43 o 
  17   5   3      524.52      681.60    220.51 o 
 -14   6   3       15.14      116.10    177.21 o 
 -13   6   3      518.10      370.10    264.87 o 
 -12   6   3     3423.97     3785.19    629.38 o 
 -11   6   3      233.06       88.10    146.92 o 
 -10   6   3     4462.54     4972.66    562.87 o 
  -9   6   3      275.51       79.46    120.68 o 
  -8   6   3      940.31      929.77    369.35 o 
  -7   6   3     3919.05     3457.67    292.60 o 
  -6   6   3     9642.91     9683.33    495.97 o 
  -5   6   3        0.58      -80.58     64.16 o 
  -4   6   3    26557.73    26373.91   1046.31 o 
  -3   6   3     1026.21     1229.81    106.95 o 
  -2   6   3    15718.78    15893.98    506.20 o 
  -1   6   3      528.86      626.00     82.00 o 
   0   6   3    19856.45    19578.77    995.91 o 
   1   6   3     7909.83     8219.70    480.87 o 
   3   6   3    13617.74    14807.08    796.14 o 
   4   6   3       91.52       79.37     84.15 o 
   5   6   3     7470.59     8023.54    348.68 o 
   6   6   3    14396.10    12585.83   1271.86 o 
   7   6   3     4519.20     4511.53    286.73 o 
   8   6   3      265.20       99.58     75.75 o 
   9   6   3     1116.72     1067.69    124.96 o 
  10   6   3      117.94       25.00     76.85 o 
  11   6   3     1059.23      971.03    141.22 o 
  12   6   3       17.20     -137.30     91.54 o 
  13   6   3     2077.84     2418.75    182.43 o 
  14   6   3        0.87       18.27     85.08 o 
  15   6   3     1715.03     1678.76    276.22 o 
  16   6   3       95.09      203.00    143.10 o 
  17   6   3       47.80      374.46    188.88 o 
 -14   7   3      928.97     1021.30    262.81 o 
 -13   7   3        4.99     -195.93    130.62 o 
 -12   7   3      246.07      149.99    163.25 o 
 -11   7   3       17.26       35.99    190.28 o 
 -10   7   3     2312.42     2309.97    321.64 o 
  -9   7   3     4235.85     4352.46    653.02 o 
  -8   7   3        6.73     -124.98     83.32 o 
  -7   7   3     3405.42     4001.07    325.99 o 
  -6   7   3        2.55       51.14     94.20 o 
  -5   7   3       13.05      -86.20     70.32 o 
  -4   7   3      139.01       16.28    143.49 o 
  -3   7   3      241.36      186.02     45.94 o 
  -2   7   3     2804.57     2571.65    221.83 o 
  -1   7   3    21273.04    20727.89    788.10 o 
   0   7   3     8549.73     8587.91    374.09 o 
   3   7   3    34324.51    32605.55   1656.83 o 
   4   7   3     8691.43     9529.05    573.83 o 
   5   7   3    13009.07    11452.39    670.23 o 
   7   7   3       17.30      -44.37     43.51 o 
   8   7   3        2.88      -83.38     55.59 o 
   9   7   3      481.96      501.40    146.73 o 
  10   7   3     2356.21     2449.63    182.49 o 
  11   7   3     6009.62     6330.02    303.38 o 
  12   7   3     2108.72     2015.95    188.90 o 
  13   7   3     1854.37     2199.89    300.18 o 
  14   7   3      407.84      506.63    129.66 o 
  15   7   3      114.22      144.07    111.31 o 
  16   7   3      387.04      492.74    149.66 o 
  17   7   3      205.99      348.95    264.44 o 
 -13   8   3     1369.08     1188.07    268.84 o 
 -12   8   3      152.08      -10.52    137.05 o 
 -11   8   3     2225.41     2582.54    346.26 o 
 -10   8   3      184.62      131.08    132.37 o 
  -9   8   3     4700.94     4515.77    388.50 o 
  -8   8   3       71.76     -125.69    172.46 o 
  -7   8   3      336.60      279.73    131.67 o 
  -6   8   3        4.61       41.86    102.45 o 
  -5   8   3     4844.07     4629.70    330.56 o 
  -4   8   3     3443.81     3597.46    350.79 o 
  -3   8   3     9371.21     9166.76    331.87 o 
  -2   8   3     3337.18     3450.02    199.13 o 
  -1   8   3      904.45     1178.01    121.75 o 
   0   8   3     4308.42     4171.07    228.78 o 
   3   8   3     9522.99     9853.13    604.82 o 
   4   8   3      274.98      291.02    121.75 o 
   5   8   3     7795.73     7938.36    520.92 o 
   6   8   3     4029.12     3308.26    311.96 o 
   7   8   3     3297.63     3109.84    315.52 o 
   8   8   3     3701.58     3616.47    487.97 o 
   9   8   3    11365.93    10671.27    499.36 o 
  10   8   3     2184.91     2031.02    713.77 o 
  11   8   3     1176.06     1010.28    175.55 o 
  12   8   3      313.39      393.94    112.42 o 
  13   8   3     1033.64      735.43    253.66 o 
  14   8   3     2717.94     2889.04    440.69 o 
  15   8   3     1368.57     1328.29    217.61 o 
  16   8   3      649.39      406.98    145.61 o 
  17   8   3      517.03      222.31    240.07 o 
 -13   9   3        2.62      196.81    206.32 o 
 -12   9   3      554.24      439.04    196.23 o 
 -11   9   3       49.84       85.81    163.15 o 
 -10   9   3      288.38       -0.28    131.70 o 
  -9   9   3      921.51      897.54    213.43 o 
  -8   9   3      774.27      448.10    330.77 o 
  -7   9   3     4277.28     4536.12    373.08 o 
  -6   9   3     8218.14     8550.74    495.94 o 
  -5   9   3        1.41       59.00    101.05 o 
  -4   9   3        3.61      -98.59    107.30 o 
  -3   9   3      234.74      237.04     59.31 o 
  -2   9   3    11403.38    11370.03    483.96 o 
  -1   9   3      884.65      723.50    177.05 o 
   0   9   3    11428.04    10983.18    477.94 o 
   1   9   3     1430.55     1714.03    240.80 o 
   3   9   3     3797.08     4700.16    376.14 o 
   4   9   3    16961.37    16926.28    959.29 o 
   5   9   3     3287.95     3788.03    344.18 o 
   6   9   3     9877.87     9644.06    627.97 o 
   7   9   3      872.61     1017.05    145.82 o 
   8   9   3     1433.67     1704.92    189.39 o 
   9   9   3        4.50      -30.54     92.85 o 
  10   9   3      230.39      193.83    116.38 o 
  11   9   3      669.79      908.46    173.25 o 
  12   9   3     3585.78     3265.21    381.17 o 
  13   9   3     4063.58     3853.51    461.21 o 
  14   9   3       16.13      216.07    142.02 o 
  15   9   3     1210.89     1200.72    444.55 o 
  16   9   3     1219.85      891.71    179.94 o 
  17   9   3     3176.95     5004.77    633.85 o 
 -12  10   3     1788.54     1821.34    671.82 o 
 -11  10   3        1.68     -175.64    144.72 o 
 -10  10   3     1973.91     1546.10    559.07 o 
  -9  10   3       31.46      -92.59    121.80 o 
  -8  10   3     5213.09     5285.41    432.45 o 
  -7  10   3      572.79      314.28    339.09 o 
  -6  10   3      791.45      685.13    178.72 o 
  -5  10   3       10.22       56.94    113.06 o 
  -4  10   3     2582.50     2362.23    261.11 o 
  -3  10   3     4645.46     3942.41    309.10 o 
  -2  10   3      292.78      323.18     84.91 o 
  -1  10   3       80.40       34.55     64.80 o 
   0  10   3      814.51      843.15    188.68 o 
   1  10   3    10110.92     9198.71    647.44 o 
   2  10   3     6050.36     5511.73    444.98 o 
   3  10   3     1633.16     1988.88    264.93 o 
   4  10   3    10887.75    10777.02    692.64 o 
   5  10   3     3906.47     4739.23    416.56 o 
   6  10   3       59.60      -93.33    115.38 o 
   7  10   3     5182.95     4941.94    425.87 o 
   8  10   3     3774.45     3933.04    328.99 o 
   9  10   3    14379.59    14242.75    640.01 o 
  10  10   3     1069.67     1040.88    179.87 o 
  11  10   3     1890.01     2045.50    233.25 o 
  12  10   3      265.43      168.15    128.84 o 
  13  10   3      560.36      607.03    170.14 o 
  14  10   3      952.36     1251.25    246.13 o 
  15  10   3      965.22     1210.02    232.14 o 
  16  10   3     2733.53     3269.93    510.63 o 
  17  10   3      191.18      469.35    275.46 o 
 -11  11   3      310.43      298.37    187.25 o 
 -10  11   3       74.30        2.05    136.78 o 
  -9  11   3      345.71      611.89    293.65 o 
  -8  11   3      230.10       81.53    131.69 o 
  -7  11   3     2004.30     1697.96    268.30 o 
  -6  11   3      523.64      390.11    162.08 o 
  -5  11   3     2948.05     3031.96    315.41 o 
  -4  11   3      169.38      276.52    131.09 o 
  -3  11   3      169.45       74.28    113.97 o 
  -2  11   3     3950.21     4166.87    465.43 o 
  -1  11   3     3667.22     3514.89    293.47 o 
   0  11   3     2533.79     2466.68    200.62 o 
   1  11   3     4494.79     5101.29    477.19 o 
   2  11   3       69.24       -7.59    118.07 o 
   3  11   3      315.14      356.20    114.13 o 
   4  11   3       80.71       53.77    134.12 o 
   5  11   3     3533.69     2977.56    341.48 o 
   6  11   3      927.09      697.66    207.98 o 
   7  11   3    10533.90     9534.43    661.65 o 
   8  11   3      175.95     -139.26    148.08 o 
   9  11   3     1274.99      978.15    250.60 o 
  10  11   3     5850.69     6548.94    396.81 o 
  11  11   3      853.53      645.51    161.57 o 
  12  11   3     8756.43     8126.95    465.29 o 
  13  11   3     1278.06     1344.26    216.23 o 
  14  11   3      364.14      479.59    171.35 o 
  15  11   3      186.21      238.65    161.96 o 
 -10  12   3       57.62       10.87    156.06 o 
  -9  12   3     1313.71     1692.98    738.82 o 
  -8  12   3       45.70     -116.50    133.80 o 
  -7  12   3       88.72      209.45    148.33 o 
  -6  12   3      429.83      346.15    163.94 o 
  -5  12   3     2166.86     2339.16    290.78 o 
  -4  12   3     1428.96     1853.04    275.04 o 
  -3  12   3     2479.34     2572.12    285.80 o 
  -2  12   3     4536.58     3886.87    470.33 o 
  -1  12   3      571.00      769.56    247.29 o 
   0  12   3      197.74      137.24     86.78 o 
   1  12   3      144.41      228.31    172.70 o 
   2  12   3     7851.37     7257.97    576.04 o 
   3  12   3     2274.50     1924.68    205.43 o 
   4  12   3      983.31     1269.97    350.48 o 
   5  12   3     1055.49      854.32    233.45 o 
   6  12   3      145.62      251.21    172.33 o 
   7  12   3        1.49      -48.50    146.86 o 
   8  12   3     3238.89     3239.79    389.13 o 
   9  12   3     1284.86     1709.37    311.72 o 
  10  12   3     5612.19     5303.63    529.37 o 
  11  12   3     2568.91     2568.33    265.20 o 
  12  12   3      253.74      168.51    168.97 o 
  13  12   3        5.03      -57.28    117.76 o 
  14  12   3       11.41      167.72    162.41 o 
  -9  13   3      114.99       54.97    152.19 o 
  -8  13   3     1163.64     1117.03    410.93 o 
  -7  13   3      353.41      168.99    158.58 o 
  -6  13   3     1738.10     1727.48    282.05 o 
  -5  13   3      264.62      429.02    199.16 o 
  -4  13   3     1908.41     1849.50    268.76 o 
  -3  13   3      108.11      250.90    165.90 o 
  -2  13   3      570.14      648.30    252.31 o 
  -1  13   3       61.62       18.37    160.58 o 
   0  13   3    12432.10    12245.12    562.50 o 
   1  13   3      365.44      429.18    202.46 o 
   2  13   3     2840.48     3546.00    417.42 o 
   3  13   3      168.90      -63.85    224.94 o 
   4  13   3     4214.70     3395.49    271.22 o 
   5  13   3     6685.66     6188.13    359.49 o 
   6  13   3     3364.21     3092.45    380.55 o 
   7  13   3     4430.38     4630.71    473.27 o 
   8  13   3      184.79      322.99    192.30 o 
   9  13   3     1079.73     1029.96    273.99 o 
  10  13   3       16.18       49.36    177.97 o 
  11  13   3     4912.85     4359.78    499.12 o 
  12  13   3      813.09      793.81    275.46 o 
  13  13   3     2297.14     2502.27    293.11 o 
  14  13   3      243.04      106.56    194.01 o 
  -8  14   3        2.78      -81.50    147.13 o 
  -7  14   3      110.08     -159.84    156.10 o 
  -6  14   3      102.55       10.85    131.26 o 
  -5  14   3      504.99      564.23    195.52 o 
  -4  14   3      771.20      403.34    384.17 o 
  -3  14   3     5246.57     5196.97    536.23 o 
  -2  14   3     1848.23     1549.90    358.75 o 
  -1  14   3     5295.11     5692.02    599.06 o 
   0  14   3        3.49      198.79    172.21 o 
   1  14   3      126.04        2.20     82.86 o 
   2  14   3       93.96      108.27    148.82 o 
   3  14   3     5855.36     6284.48    438.55 o 
   4  14   3      742.41     1107.20    183.52 o 
   5  14   3     3473.12     3370.40    293.41 o 
   6  14   3      234.27      434.32    135.89 o 
   7  14   3     1301.63     1519.40    306.08 o 
   8  14   3      739.56      744.57    241.66 o 
   9  14   3     2576.83     2251.97    361.32 o 
  10  14   3     1363.73     1894.20    344.42 o 
  11  14   3     2848.11     3676.08    477.56 o 
  12  14   3      547.78      940.06    294.82 o 
  13  14   3        4.84       22.17    206.51 o 
  -7  15   3     1116.16      872.60    244.01 o 
  -6  15   3       58.95      -62.16    132.92 o 
  -5  15   3      956.78      833.02    220.98 o 
  -4  15   3        4.86       93.22    147.36 o 
  -3  15   3      570.19      360.97    170.84 o 
  -2  15   3      167.36      197.07    219.12 o 
  -1  15   3      525.42      622.58    265.79 o 
   0  15   3     1692.69     1924.33    362.79 o 
   1  15   3     4316.10     4967.91    529.00 o 
   2  15   3      236.02      213.61    174.17 o 
   3  15   3      154.57      349.09    139.35 o 
   4  15   3      169.00       87.77    123.89 o 
   5  15   3     3069.53     2944.77    274.40 o 
   6  15   3     5364.24     5882.00    569.67 o 
   7  15   3      686.43      584.37    242.15 o 
   8  15   3     2024.64     1411.37    313.80 o 
   9  15   3      793.38      811.20    268.73 o 
  10  15   3        6.14      226.96    218.14 o 
  11  15   3       10.78     -101.29    199.40 o 
  12  15   3      462.14      460.17    268.12 o 
  -6  16   3      608.52      178.18    179.60 o 
  -5  16   3      290.65      202.08    181.58 o 
  -4  16   3      623.26      803.89    231.79 o 
  -3  16   3      360.61      439.74    175.80 o 
  -2  16   3     1726.78     1891.48    469.05 o 
  -1  16   3        0.68     -205.40    162.41 o 
   0  16   3     2713.59     2504.65    423.42 o 
   1  16   3       29.98       83.04    166.58 o 
   2  16   3       21.72       83.53    160.21 o 
   3  16   3     1326.50     1522.52    346.99 o 
   4  16   3     3644.59     4040.83    336.79 o 
   5  16   3      432.32      309.15    224.63 o 
   6  16   3      774.07      981.21    295.06 o 
   7  16   3      179.81     -109.38    165.11 o 
   8  16   3      404.28      658.71    248.40 o 
   9  16   3      143.56       98.11    203.69 o 
  10  16   3     1557.11     1508.50    354.34 o 
  11  16   3      213.17      318.70    250.97 o 
  -4  17   3      933.13      852.22    243.35 o 
  -3  17   3       66.63       96.83    164.11 o 
  -2  17   3      113.37       20.95    141.07 o 
  -1  17   3      936.91     1239.65    348.83 o 
   0  17   3      581.24      573.59    267.50 o 
   1  17   3     1955.48     1980.55    388.39 o 
   2  17   3      794.42      403.01    163.10 o 
   3  17   3      762.32      397.70    217.41 o 
   4  17   3       22.56      177.85    197.44 o 
   5  17   3        2.63      -48.75    168.41 o 
   6  17   3      952.05     1081.40    310.00 o 
   7  17   3     2968.34     3802.24    505.12 o 
   8  17   3      172.29      247.78    220.96 o 
   9  17   3     1954.43     2401.77    422.93 o 
  10  17   3      299.12      267.75    249.74 o 
  11  17   3      211.80      559.38    288.57 o 
  -2  18   3      213.17      242.14    191.10 o 
  -1  18   3     1859.18     1741.83    417.91 o 
   0  18   3      339.69      577.14    280.00 o 
   1  18   3       15.37      -48.87    207.85 o 
   2  18   3       34.72      -36.25    178.09 o 
   3  18   3     1748.69     2571.04    445.35 o 
   4  18   3      632.06      755.23    282.81 o 
   5  18   3     2822.71     2967.27    457.84 o 
   6  18   3        9.06      266.77    231.13 o 
   7  18   3     1030.50      820.39    308.29 o 
   8  18   3        3.16      172.70    225.37 o 
   9  18   3     1466.54     1293.79    343.93 o 
  10  18   3     1082.55     1110.55    332.79 o 
   1  19   3       17.10     -148.33    185.32 o 
   2  19   3     1772.41      986.48    316.74 o 
   3  19   3        2.78     -141.96    169.39 o 
   4  19   3      878.55      633.48    288.45 o 
   5  19   3        0.28       65.41    214.22 o 
   6  19   3       31.27      257.34    241.54 o 
   7  19   3      103.60       65.53    239.09 o 
   8  19   3      831.60      846.60    320.29 o 
   9  19   3      469.61       87.58    236.76 o 
  -8 -17   4      951.96     1106.60    553.50 o 
  -7 -17   4       25.70     -119.70    164.19 o 
  -6 -17   4     2103.26     2998.48    370.68 o 
  -5 -17   4      272.85      188.09    253.42 o 
  -4 -17   4        7.64       67.86    273.01 o 
  -3 -17   4      166.56      -40.91    228.06 o 
  -1 -17   4      301.96      368.43    304.49 o 
   0 -17   4      308.58      546.64    330.34 o 
 -10 -16   4      977.89      908.66    258.92 o 
  -9 -16   4     1016.41      982.82    343.75 o 
  -8 -16   4      740.90      690.48    215.85 o 
  -7 -16   4       22.93        1.50    156.02 o 
  -6 -16   4      553.61      304.20    189.59 o 
  -5 -16   4     1690.22     2749.97    432.30 o 
  -4 -16   4     2029.20     2600.77    498.32 o 
  -3 -16   4     1871.62     1862.84    455.88 o 
  -2 -16   4        1.19      -75.82    232.23 o 
  -1 -16   4     1776.68     1440.40    415.09 o 
   0 -16   4       13.27      177.72    253.05 o 
   1 -16   4     5233.21     3955.22    594.90 o 
 -12 -15   4       21.38     -240.24    160.16 o 
 -11 -15   4      131.28      345.78    209.54 o 
 -10 -15   4       66.57       32.33    157.23 o 
  -9 -15   4      431.69      277.69    183.74 o 
  -8 -15   4      215.53      384.53    181.93 o 
  -7 -15   4      977.07      601.23    204.91 o 
  -6 -15   4       65.72      130.45    158.36 o 
  -5 -15   4      931.38     1114.50    274.61 o 
  -4 -15   4       31.46      -33.87    189.91 o 
  -3 -15   4      213.82      178.45    156.93 o 
  -2 -15   4      841.69     2052.57    451.72 o 
  -1 -15   4     2076.60     1522.22    396.72 o 
   0 -15   4     1751.82     2044.85    456.13 o 
   3 -15   4       68.25     -212.26    228.06 o 
   4 -15   4      398.52      157.27    283.06 o 
   5 -15   4      176.99      311.37    251.03 o 
 -13 -14   4       24.46      433.74    218.34 o 
 -12 -14   4      229.76      220.82    192.12 o 
 -11 -14   4     1312.31     1177.24    303.88 o 
 -10 -14   4     2042.32     1818.81    292.55 o 
  -9 -14   4     2964.47     3387.77    513.45 o 
  -8 -14   4      348.98      533.56    190.44 o 
  -7 -14   4      228.97      164.71    159.71 o 
  -6 -14   4     2000.33     2527.61    334.99 o 
  -5 -14   4      281.94      265.55    160.15 o 
  -4 -14   4     3808.07     4211.62    375.74 o 
  -3 -14   4      504.12      716.50    187.76 o 
  -2 -14   4     1395.86     1249.56    224.19 o 
  -1 -14   4      184.28       33.44    219.24 o 
   0 -14   4     1380.31     1405.00    377.86 o 
   2 -14   4     2337.49     1740.11    392.07 o 
   3 -14   4       13.66      -91.37    204.18 o 
   4 -14   4     1550.77     1491.60    406.40 o 
   5 -14   4       32.09     -122.00    148.04 o 
   6 -14   4      232.29      246.43    375.47 o 
 -14 -13   4      574.03      582.42    186.11 o 
 -13 -13   4      403.26      154.38    173.02 o 
 -12 -13   4     2828.44     3398.52    761.35 o 
 -11 -13   4       14.21      -63.99    140.70 o 
 -10 -13   4     2573.51     2588.90    333.40 o 
  -9 -13   4      369.99      392.05    447.00 o 
  -8 -13   4      192.32      312.49    292.80 o 
  -7 -13   4     2846.49     2983.04    456.55 o 
  -6 -13   4      488.30      479.53    203.02 o 
  -5 -13   4     1157.29     1514.74    241.10 o 
  -4 -13   4      204.01      237.45    138.73 o 
  -3 -13   4      876.15      742.48    218.45 o 
  -2 -13   4     1212.95     1124.50    207.62 o 
  -1 -13   4     2422.83     2872.04    290.91 o 
   0 -13   4     5151.99     6702.26    624.54 o 
   1 -13   4     1343.09     1823.53    362.55 o 
   2 -13   4     2306.97     2333.54    405.05 o 
   3 -13   4       25.67       39.44    200.14 o 
   4 -13   4       23.60      129.83    215.20 o 
   5 -13   4     1257.14      438.37    267.38 o 
   6 -13   4      156.04      -80.82    145.80 o 
   7 -13   4     1859.82     1096.54    338.30 o 
 -14 -12   4      999.87     1150.85    215.18 o 
 -13 -12   4      143.60      211.90    143.15 o 
 -12 -12   4       36.51      -53.80    148.86 o 
 -11 -12   4     1313.17     1323.96    295.18 o 
 -10 -12   4     2251.39     2787.91    906.25 o 
  -9 -12   4     4345.91     5129.96    422.24 o 
  -8 -12   4     2019.73     2321.71    433.96 o 
  -7 -12   4     1831.32     2324.54    287.50 o 
  -6 -12   4        0.45      -14.91    140.73 o 
  -5 -12   4     5737.61     5756.07    413.04 o 
  -4 -12   4       98.40       68.06    259.72 o 
  -3 -12   4     1992.86     1703.14    349.20 o 
  -2 -12   4     1139.99      603.21    261.50 o 
  -1 -12   4     2219.55     2113.79    212.11 o 
   0 -12   4        2.17       65.64    104.68 o 
   1 -12   4     1273.39     1633.06    332.42 o 
   2 -12   4      370.65      145.39    194.87 o 
   3 -12   4     6357.96     6240.87    637.52 o 
   4 -12   4     1043.26     1143.13    322.25 o 
   5 -12   4      306.52      191.93    249.25 o 
   6 -12   4      386.63      469.56    199.15 o 
   7 -12   4     2446.53     2743.41    366.13 o 
   8 -12   4     1614.95      886.43    260.83 o 
   9 -12   4      448.98      456.71    362.55 o 
 -15 -11   4      297.61      189.64    205.34 o 
 -14 -11   4      112.99      407.14    159.97 o 
 -13 -11   4     1001.95      924.38    184.69 o 
 -12 -11   4        4.51     -152.77    105.02 o 
 -11 -11   4      920.89      887.07    173.36 o 
 -10 -11   4      578.63      558.39    146.41 o 
  -9 -11   4       93.88     -162.72    108.48 o 
  -8 -11   4     1383.86     1163.06    210.12 o 
  -7 -11   4     5510.51     5078.95    385.70 o 
  -6 -11   4     5014.52     5437.88    816.59 o 
  -5 -11   4     4200.36     4266.43    346.67 o 
  -4 -11   4     3291.92     3569.59    310.46 o 
  -3 -11   4      253.75      -49.21    105.60 o 
  -2 -11   4     3839.22     4557.93    461.76 o 
  -1 -11   4      530.59      633.88    171.87 o 
   0 -11   4     2136.88     2295.26    222.60 o 
   1 -11   4     2394.25     3081.06    402.97 o 
   2 -11   4     3199.49     3226.44    423.91 o 
   3 -11   4      157.24      452.33    216.43 o 
   4 -11   4     1176.74     1034.49    309.39 o 
   5 -11   4       11.11      -25.60    190.58 o 
   6 -11   4     9079.45     7885.89    546.72 o 
   7 -11   4     1722.76     2184.93    546.95 o 
   8 -11   4     2011.56     2513.72    348.35 o 
   9 -11   4      782.11      437.13    201.28 o 
  10 -11   4       41.11       27.45    163.34 o 
 -15 -10   4     2178.34     1922.55    249.36 o 
 -14 -10   4      853.43      640.85    175.33 o 
 -13 -10   4       21.20      -49.37    109.78 o 
 -12 -10   4      880.96     1037.67    188.33 o 
 -11 -10   4       10.27      -15.08    103.93 o 
 -10 -10   4     5729.59     5655.58    351.31 o 
  -9 -10   4      565.96      717.31    146.44 o 
  -8 -10   4     4888.67     4932.64    379.75 o 
  -7 -10   4       18.18      210.29    126.90 o 
  -6 -10   4      528.71      463.69    214.71 o 
  -5 -10   4     1591.71     1655.56    223.86 o 
  -4 -10   4     1391.13     1717.13    222.12 o 
  -3 -10   4        3.96       -9.65     78.60 o 
  -2 -10   4     7034.06     7869.61    342.52 o 
  -1 -10   4     1119.78     1032.56    140.47 o 
   0 -10   4       31.70       75.44    257.95 o 
   1 -10   4       99.64      -86.04     77.68 o 
   2 -10   4     1620.90     1517.69    319.93 o 
   3 -10   4     1634.82     1715.25    346.01 o 
   4 -10   4     5034.08     5282.32    571.63 o 
   5 -10   4      858.98      568.32    261.26 o 
   6 -10   4      218.89       88.38    133.28 o 
   7 -10   4      113.72      176.29    203.02 o 
   8 -10   4      202.80      133.21    140.62 o 
   9 -10   4     3860.99     3832.33    413.24 o 
  10 -10   4      250.23       93.52    394.64 o 
  11 -10   4     1826.54     1692.79    356.85 o 
 -16  -9   4     1085.40     1084.32    206.02 o 
 -15  -9   4      330.70      330.93    150.84 o 
 -14  -9   4      832.61     1224.95    199.60 o 
 -13  -9   4      881.34      766.07    168.53 o 
 -12  -9   4     4891.50     5460.24    353.26 o 
 -11  -9   4      231.13      277.38    116.66 o 
 -10  -9   4      114.88       77.87    100.40 o 
  -9  -9   4      868.94      631.40    151.91 o 
  -8  -9   4      387.49      258.92    162.59 o 
  -7  -9   4     2710.51     2646.47    222.78 o 
  -6  -9   4     1967.43     1958.01    231.70 o 
  -5  -9   4    15211.15    13810.31    888.74 o 
  -4  -9   4    11540.38    12310.47    610.15 o 
  -3  -9   4     5162.41     5051.87    250.67 o 
  -2  -9   4      174.11       67.20     72.89 o 
  -1  -9   4     5229.66     5630.12    272.80 o 
   0  -9   4      305.33      350.57    106.47 o 
   1  -9   4     7122.63     7102.41    495.01 o 
   2  -9   4       67.94       64.80     89.27 o 
   3  -9   4      910.73     1139.34    292.73 o 
   4  -9   4      719.38      843.91    269.71 o 
   5  -9   4     1962.32     1806.26    366.84 o 
   6  -9   4      853.00      975.85    355.38 o 
   7  -9   4     1051.90      916.21    206.76 o 
   8  -9   4      144.47       25.36    129.36 o 
   9  -9   4     1502.80     1949.67    297.70 o 
  10  -9   4        0.73       -2.50    193.46 o 
  11  -9   4      113.64      348.53    256.91 o 
 -16  -8   4      514.38      508.73    173.12 o 
 -15  -8   4     2125.76     2320.51    276.18 o 
 -14  -8   4        4.83      105.53    121.80 o 
 -13  -8   4      389.79      803.46    169.07 o 
 -12  -8   4      877.52      877.75    167.74 o 
 -11  -8   4      333.20      719.29    161.02 o 
 -10  -8   4       96.54      140.89    106.24 o 
  -9  -8   4     5287.20     5730.27    445.29 o 
  -8  -8   4      162.49      101.89     94.62 o 
  -7  -8   4     1350.73     1071.67    146.37 o 
  -6  -8   4      147.59      188.61     96.09 o 
  -5  -8   4        8.72      -79.53     90.82 o 
  -4  -8   4      280.91      279.28    100.96 o 
  -3  -8   4    15647.59    16258.95    550.71 o 
  -2  -8   4     4983.80     5231.57    245.69 o 
  -1  -8   4    16987.84    17162.19    582.72 o 
   0  -8   4      656.22      704.10    125.82 o 
   1  -8   4     1877.65     2260.94    350.06 o 
   2  -8   4     3654.26     3654.22    237.46 o 
   3  -8   4     4054.25     4544.02    400.83 o 
   4  -8   4     3525.96     3575.52    437.39 o 
   5  -8   4      144.13        2.33    179.93 o 
   6  -8   4     4225.66     3437.38    571.69 o 
   7  -8   4     2859.57     2675.63    304.58 o 
   8  -8   4      778.19      781.88    188.47 o 
   9  -8   4       30.13      212.65    187.77 o 
  10  -8   4     1965.94     1755.84    401.68 o 
  11  -8   4      112.01      127.56    159.68 o 
  12  -8   4     1099.51     1289.41    276.91 o 
 -16  -7   4        2.35       68.45    127.12 o 
 -15  -7   4        2.50       31.10    114.46 o 
 -14  -7   4      981.18     1171.81    188.64 o 
 -13  -7   4     1488.55     1551.42    209.17 o 
 -12  -7   4      206.19      241.39    142.01 o 
 -11  -7   4     4977.77     4830.39    305.50 o 
 -10  -7   4     4024.72     3906.30    278.17 o 
  -9  -7   4     2481.64     2457.41    214.29 o 
  -8  -7   4      588.07      629.39    126.03 o 
  -7  -7   4      977.37     1394.74    159.46 o 
  -6  -7   4     5020.83     4409.92    327.59 o 
  -5  -7   4     1175.40     1241.65    213.57 o 
  -4  -7   4     8937.52     9011.57    388.29 o 
  -3  -7   4     6799.20     6922.40    275.70 o 
  -2  -7   4      120.60      199.42     65.05 o 
  -1  -7   4       32.77      -56.92     52.39 o 
   0  -7   4    24190.27    25277.05    958.89 o 
   1  -7   4      450.72      563.47    108.57 o 
   2  -7   4    15546.74    15872.84    646.52 o 
   3  -7   4      480.12      475.82    100.43 o 
   4  -7   4      488.34      463.33     96.10 o 
   5  -7   4        9.76       -8.45    155.80 o 
   6  -7   4     1989.29     1591.64    228.52 o 
   7  -7   4      120.30      183.36    217.90 o 
   8  -7   4     1605.10     1800.05    256.65 o 
   9  -7   4      387.24      315.40    153.36 o 
  10  -7   4      198.09      256.73    148.70 o 
  11  -7   4      119.14     -147.16    120.54 o 
  12  -7   4     1225.42     1335.07    268.51 o 
  13  -7   4     2277.36     2772.71    378.87 o 
 -16  -6   4      649.07      809.12    186.52 o 
 -15  -6   4       83.10      -60.47    108.97 o 
 -14  -6   4      799.35      701.44    161.09 o 
 -13  -6   4       28.97      -29.13    100.93 o 
 -12  -6   4      405.69      242.23    234.11 o 
 -11  -6   4      236.34      302.70    118.95 o 
 -10  -6   4      394.16      289.53    148.39 o 
  -9  -6   4     2384.59     2911.56    224.56 o 
  -8  -6   4     4805.04     4557.05    266.20 o 
  -7  -6   4     2393.70     2038.11    175.62 o 
  -6  -6   4      676.78      607.98    109.82 o 
  -5  -6   4     2102.97     2212.63    168.10 o 
  -4  -6   4     1073.13     1045.39    123.63 o 
  -3  -6   4    13282.30    11995.91    487.85 o 
  -2  -6   4     3994.98     3447.66    171.53 o 
  -1  -6   4    12840.24    12952.51    439.97 o 
   0  -6   4     5941.94     5633.34    283.41 o 
   1  -6   4      183.23      149.94    137.49 o 
   2  -6   4        1.64      -18.23     69.39 o 
   3  -6   4     2894.26     2678.75    186.59 o 
   4  -6   4     4718.79     4913.38    441.33 o 
   5  -6   4    15199.88    14619.17    598.86 o 
   6  -6   4     3677.85     2860.69    273.46 o 
   7  -6   4     5594.71     5219.62    379.40 o 
   8  -6   4      199.12       34.00    154.21 o 
   9  -6   4      867.81      668.48    185.99 o 
  10  -6   4      163.87      132.79    137.55 o 
  11  -6   4     2819.36     2837.88    342.61 o 
  12  -6   4      371.67      224.26    167.26 o 
  13  -6   4      352.24      229.42    365.12 o 
  14  -6   4       54.01      147.88    193.16 o 
 -17  -5   4      466.13      765.23    245.42 o 
 -16  -5   4      427.29      370.50    154.10 o 
 -15  -5   4       52.13       86.53    109.85 o 
 -14  -5   4        0.10     -135.94     90.63 o 
 -13  -5   4      227.74      242.44    116.31 o 
 -12  -5   4     2825.19     2618.29    237.01 o 
 -11  -5   4     3504.21     2940.66    304.44 o 
 -10  -5   4     3170.23     2858.62    223.91 o 
  -9  -5   4     5446.17     5083.40    584.58 o 
  -8  -5   4        0.27      -51.63     90.35 o 
  -7  -5   4       46.81      -36.98     89.99 o 
  -6  -5   4      161.82      399.43     87.19 o 
  -5  -5   4     8444.75     8412.31    372.34 o 
  -4  -5   4      164.95      284.01    104.39 o 
  -3  -5   4      746.21     1152.33     75.85 o 
  -2  -5   4     3755.16     3908.73    174.80 o 
  -1  -5   4      314.82      325.59     70.88 o 
   0  -5   4      103.56       19.92     42.75 o 
   1  -5   4    17588.03    16421.68    519.29 o 
   2  -5   4       78.99      103.04     46.10 o 
   3  -5   4    18687.47    18653.92    579.29 o 
   4  -5   4       56.82       92.87     44.76 o 
   5  -5   4      311.54      270.36     57.88 o 
   6  -5   4      703.12      697.10    126.63 o 
   7  -5   4     5722.69     5558.48    371.20 o 
   8  -5   4      687.76      402.33    207.79 o 
   9  -5   4       20.12       33.47    142.33 o 
  10  -5   4      483.54      594.53    173.79 o 
  11  -5   4      508.60      329.33    166.13 o 
  12  -5   4      407.10      447.00    356.73 o 
  13  -5   4       11.12      -26.29    147.95 o 
  14  -5   4     2618.34     2429.21    728.47 o 
 -17  -4   4        1.19      214.16    188.95 o 
 -16  -4   4      455.98      602.68    219.56 o 
 -15  -4   4      743.04      613.43    172.17 o 
 -14  -4   4      973.91     1033.83    170.18 o 
 -13  -4   4     2812.96     2780.35    245.82 o 
 -12  -4   4       74.69       84.47     97.20 o 
 -11  -4   4      253.96      114.15     95.39 o 
 -10  -4   4      690.21      783.42    183.35 o 
  -9  -4   4     3444.81     2950.05    165.52 o 
  -8  -4   4      710.20      700.70     84.78 o 
  -7  -4   4     5798.44     5517.68    206.49 o 
  -6  -4   4    12533.23    12131.32    440.86 o 
  -5  -4   4     1323.95     1673.96    258.32 o 
  -4  -4   4      260.33      396.65     78.22 o 
  -3  -4   4     7501.03     7488.45    288.30 o 
  -2  -4   4    32303.74    31883.69    943.69 o 
  -1  -4   4     7473.68     6754.66    215.72 o 
   0  -4   4    13357.18    12802.17    412.55 o 
   1  -4   4    10415.52    10211.51    341.10 o 
   2  -4   4     1531.20     1672.62    105.35 o 
   3  -4   4      538.65      591.80     67.60 o 
   4  -4   4    12518.78    12699.59    412.00 o 
   5  -4   4     1165.51     1155.26     80.72 o 
   6  -4   4    15019.79    14931.17    423.89 o 
   7  -4   4      954.28     1504.37    203.09 o 
   8  -4   4      188.83       64.43    103.58 o 
   9  -4   4       73.47      -14.44    104.44 o 
  10  -4   4     7216.16     7778.26    492.00 o 
  11  -4   4      198.35      117.88    218.69 o 
  12  -4   4     2114.00     2029.60    369.65 o 
  13  -4   4       39.65      -38.99    134.04 o 
  14  -4   4      166.27      264.87    187.92 o 
  15  -4   4       62.14       97.91    178.10 o 
 -17  -3   4     2115.91     2059.46    348.58 o 
 -16  -3   4     1464.50     1771.95    303.61 o 
 -15  -3   4     1648.47     1575.90    400.03 o 
 -14  -3   4      284.76      228.35    120.78 o 
 -13  -3   4     1059.57      878.39    317.26 o 
 -12  -3   4      358.57      566.87    128.27 o 
 -11  -3   4      807.30      715.49    136.63 o 
 -10  -3   4     3165.21     3277.70    187.42 o 
  -9  -3   4        2.38      -45.18     69.02 o 
  -8  -3   4      319.11      215.08     65.96 o 
  -7  -3   4     3349.89     3457.65    159.09 o 
  -6  -3   4     1267.05     1180.82    102.44 o 
  -5  -3   4     3888.59     4272.12    157.39 o 
  -4  -3   4    17407.75    16145.99    525.35 o 
  -3  -3   4     2460.77     2137.98    133.15 o 
  -2  -3   4    12148.57    10780.27    276.33 o 
  -1  -3   4      907.79     1229.98     75.58 o 
   0  -3   4     8439.34     8404.32    285.18 o 
   1  -3   4     1146.83     1639.48     99.68 o 
   2  -3   4    28941.02    27827.26    818.10 o 
   3  -3   4      278.85      451.19     60.95 o 
   4  -3   4     5188.59     4669.23    186.15 o 
   5  -3   4      246.70      307.41     50.65 o 
   6  -3   4      596.05      823.52     98.31 o 
   7  -3   4     6866.97     6370.01    268.40 o 
   8  -3   4      343.10      233.86    120.75 o 
   9  -3   4     6866.06     7019.05    437.11 o 
  10  -3   4       56.62       71.89    118.07 o 
  11  -3   4     2867.02     2498.37    290.76 o 
  12  -3   4        3.08      243.58    145.06 o 
  13  -3   4      171.25     -169.19    122.78 o 
  14  -3   4        7.60       25.31    151.85 o 
  15  -3   4     1644.63     1481.34    288.96 o 
 -17  -2   4       23.42      -32.02    171.88 o 
 -16  -2   4       93.15       56.49    225.80 o 
 -15  -2   4     1294.45     1400.09    428.81 o 
 -14  -2   4     5326.37     5745.71    466.77 o 
 -13  -2   4       22.53      -19.51     82.64 o 
 -12  -2   4     2861.63     2809.73    193.79 o 
 -11  -2   4        0.74      -34.68     69.50 o 
 -10  -2   4      980.59     1057.68    142.92 o 
  -9  -2   4     4383.93     3998.68    358.10 o 
  -8  -2   4       46.52      -59.19     49.03 o 
  -7  -2   4    19761.13    20435.54    573.44 o 
  -6  -2   4     5166.92     5161.75    199.40 o 
  -5  -2   4    11866.00    11151.65    330.29 o 
  -4  -2   4      478.49      371.54     44.95 o 
  -3  -2   4       80.22       33.87     46.33 o 
  -2  -2   4    17866.40    19197.10    505.22 o 
  -1  -2   4    22746.20    23634.51    543.31 o 
   0  -2   4     2742.83     2673.07    109.38 o 
   1  -2   4      305.23      353.63     54.00 o 
   2  -2   4       19.79       91.11     43.04 o 
   3  -2   4    15760.64    15131.89    470.00 o 
   4  -2   4     1119.53     1237.07     87.05 o 
   5  -2   4    17690.43    17466.20    475.71 o 
   6  -2   4      260.76      186.98     69.67 o 
   7  -2   4     2713.45     3013.32    245.82 o 
   8  -2   4       62.70      -32.84     65.24 o 
   9  -2   4      738.87      720.50    163.39 o 
  10  -2   4      409.10      683.28    204.36 o 
  11  -2   4     6381.40     7151.79    468.97 o 
  12  -2   4      977.80     1189.36    230.87 o 
  13  -2   4     2869.94     4036.86    562.63 o 
  14  -2   4       51.29        0.51    142.52 o 
  15  -2   4      129.44      111.49    173.31 o 
  16  -2   4       69.21       56.96    174.99 o 
 -16  -1   4     1473.21     1735.63    431.94 o 
 -15  -1   4      729.62     1305.66    265.78 o 
 -14  -1   4       25.34       28.66    138.45 o 
 -13  -1   4      277.41      238.83    118.83 o 
 -12  -1   4     2554.60     2891.01    201.46 o 
 -11  -1   4     4256.69     3995.94    217.75 o 
 -10  -1   4      425.18      262.83    136.47 o 
  -9  -1   4     1733.57     1714.99    134.14 o 
  -8  -1   4      699.94      777.87    133.79 o 
  -7  -1   4     2119.75     2319.24    136.02 o 
  -6  -1   4       70.65       13.41     44.94 o 
  -5  -1   4     5298.87     5329.45    187.96 o 
  -4  -1   4        1.03      -28.10     27.33 o 
  -3  -1   4    11023.42     9858.11    252.37 o 
  -2  -1   4     1303.19     1398.34     80.09 o 
  -1  -1   4    23147.07    22433.81    570.78 o 
   0  -1   4    12022.52    11254.32    307.47 o 
   1  -1   4     1685.38     1500.16     99.66 o 
   2  -1   4    14994.82    14879.08    458.41 o 
   3  -1   4      503.22      332.36     66.67 o 
   4  -1   4    13881.66    14853.40    405.45 o 
   5  -1   4       23.72       68.23     37.02 o 
   6  -1   4       96.28      108.37     50.37 o 
   7  -1   4      162.30      100.77     56.33 o 
   8  -1   4     2057.39     2357.14    203.06 o 
   9  -1   4      983.76     1092.15    123.78 o 
  10  -1   4     4576.55     4350.62    492.07 o 
  11  -1   4     1411.58     1621.65    536.17 o 
  12  -1   4       62.72     -154.23    192.73 o 
  13  -1   4      157.14      356.05    159.17 o 
  14  -1   4      460.23      190.23    160.76 o 
  15  -1   4      359.00      362.41    198.02 o 
  16  -1   4      820.07      566.06    229.26 o 
 -16   0   4      521.34      934.41    320.29 o 
 -15   0   4       38.33      115.51    157.35 o 
 -14   0   4      816.50     1046.10    241.20 o 
 -13   0   4     1727.11     1816.70    212.11 o 
 -12   0   4     1108.80      976.24    162.38 o 
 -11   0   4     1305.05     1375.68    137.60 o 
 -10   0   4        0.03      -47.34     64.02 o 
  -9   0   4      959.88      859.02    104.07 o 
  -8   0   4      801.88      872.37     99.12 o 
  -7   0   4      643.39      499.31     88.97 o 
  -6   0   4     5946.42     5943.18    414.41 o 
  -5   0   4     9064.47     9790.29    298.42 o 
  -4   0   4     6275.25     6203.29    179.37 o 
  -3   0   4      254.84      237.20     38.45 o 
  -2   0   4    14434.46    13886.30    370.12 o 
  -1   0   4    44558.08    46911.24   1135.33 o 
   0   0   4    95167.27    96164.81   2064.89 o 
   1   0   4      302.79      251.01     49.39 o 
   2   0   4      998.37      880.13     72.93 o 
   3   0   4      130.69      201.50     60.92 o 
   4   0   4    22551.43    23030.10    690.83 o 
   5   0   4      301.52      202.96     65.78 o 
   6   0   4    14689.85    14606.89    665.60 o 
   7   0   4     1970.96     2313.12    269.45 o 
   8   0   4     4831.91     4601.33    224.80 o 
   9   0   4     1360.61     1395.35    119.20 o 
  10   0   4      307.24      338.41    105.31 o 
  11   0   4      919.27      883.41    342.89 o 
  12   0   4     2965.73     2894.71    305.45 o 
  13   0   4     1769.96     1951.53    279.26 o 
  14   0   4       23.32     -139.49    121.39 o 
  15   0   4      400.64      345.13    192.13 o 
  16   0   4       83.38       38.33    246.31 o 
 -16   1   4      256.01      249.58    196.22 o 
 -15   1   4       57.18      125.56    202.77 o 
 -14   1   4       33.42      -20.21    114.00 o 
 -13   1   4      153.06       13.75    106.34 o 
 -12   1   4     1507.40     1620.67    202.36 o 
 -11   1   4       27.76        0.52     69.33 o 
 -10   1   4     6141.14     6440.39    285.00 o 
  -9   1   4     1332.31     1089.61    139.20 o 
  -8   1   4     9749.63     9908.41    331.48 o 
  -7   1   4      654.68      620.87     79.29 o 
  -6   1   4       38.30      -27.35     38.94 o 
  -5   1   4      918.87     1130.02    117.27 o 
  -4   1   4     1436.26     1712.54     93.13 o 
  -3   1   4     3522.44     3478.65    115.02 o 
  -2   1   4     6540.46     6061.79    185.75 o 
  -1   1   4    45499.32    47422.47   1145.00 o 
   0   1   4    14880.88    15155.54    384.84 o 
   1   1   4    38939.70    39103.25    956.35 o 
   2   1   4    30289.30    29485.75    854.18 o 
   3   1   4    32113.64    32876.98    821.90 o 
   4   1   4     6190.48     6324.16    199.72 o 
   5   1   4     7839.37     7552.63    236.13 o 
   6   1   4      655.93     1058.03     99.66 o 
   7   1   4      429.81      535.26    105.12 o 
   8   1   4      324.66      366.92     70.89 o 
   9   1   4     4488.73     4593.69    205.38 o 
  10   1   4      810.12      978.02    111.62 o 
  11   1   4     2287.25     2235.07    159.48 o 
  12   1   4       69.73      -11.35     90.91 o 
  13   1   4      158.36      134.96    111.35 o 
  14   1   4       15.70      -46.22    102.32 o 
  15   1   4     2977.84     2433.48    324.69 o 
  16   1   4      280.85      323.75    201.67 o 
  17   1   4      817.34     1086.31    450.55 o 
 -16   2   4      135.83       92.25    174.30 o 
 -15   2   4      231.96      402.26    155.82 o 
 -14   2   4       62.65      -60.12    112.37 o 
 -13   2   4     3703.91     3765.05    323.18 o 
 -12   2   4     2468.28     2886.26    254.19 o 
 -11   2   4      345.45      318.25    117.29 o 
 -10   2   4      102.13       72.28     67.94 o 
  -9   2   4      281.03      314.42     78.20 o 
  -8   2   4     3191.94     3146.97    249.24 o 
  -7   2   4     2824.92     2992.83    150.22 o 
  -6   2   4     4578.34     4831.56    186.92 o 
  -5   2   4     6092.30     6010.53    207.00 o 
  -4   2   4     4313.16     3966.57    129.81 o 
  -3   2   4     1696.80     1794.18     79.05 o 
  -2   2   4    15492.44    16529.24    498.02 o 
  -1   2   4    63920.13    66010.74   1578.49 o 
   0   2   4     3734.68     3803.49    118.26 o 
   1   2   4    23669.86    23034.19    460.66 o 
   2   2   4    19409.83    21424.23    482.47 o 
   3   2   4     4771.28     4134.66    120.28 o 
   4   2   4      842.26      797.13     53.90 o 
   5   2   4     2667.50     2316.77    113.75 o 
   6   2   4     2106.83     2011.49    107.92 o 
   7   2   4    10272.07     9635.72    353.37 o 
   8   2   4     3771.92     3689.16    169.56 o 
   9   2   4      400.57      534.48     84.17 o 
  10   2   4      378.91      326.23     94.35 o 
  11   2   4      271.85      284.00     83.77 o 
  12   2   4     2580.15     2620.18    180.11 o 
  13   2   4      356.76      373.88    165.15 o 
  14   2   4     2234.08     2178.94    230.81 o 
  15   2   4      422.84      460.36    183.39 o 
  16   2   4       14.34       53.88    129.40 o 
  17   2   4      372.46      102.25    213.67 o 
 -16   3   4      376.81      359.48    211.90 o 
 -15   3   4     2559.61     2270.62    272.34 o 
 -14   3   4       11.19      107.08    124.64 o 
 -13   3   4     1011.62     1000.43    183.38 o 
 -12   3   4       14.76      -63.00    142.20 o 
 -11   3   4      616.12      779.57    297.32 o 
 -10   3   4       51.07      -85.43    102.79 o 
  -9   3   4     7983.63     8923.75    316.61 o 
  -8   3   4      402.75      625.81     83.49 o 
  -7   3   4     8424.45     8839.06    400.64 o 
  -6   3   4     8587.99     8080.69    267.64 o 
  -5   3   4     2670.10     2431.32    141.60 o 
  -4   3   4     9641.54     9849.35    257.79 o 
  -3   3   4      597.21      795.95     54.26 o 
  -2   3   4    44686.25    44543.08   1083.24 o 
  -1   3   4       23.85        6.46     25.33 o 
   0   3   4    44286.86    45801.79   1102.89 o 
   1   3   4    18820.98    20453.24    588.08 o 
   2   3   4       72.63       75.16     26.96 o 
   3   3   4      652.30      858.64     67.60 o 
   4   3   4    16509.57    16584.27    440.52 o 
   5   3   4     8957.53     9625.67    283.15 o 
   6   3   4     1539.20     1418.27     92.94 o 
   7   3   4      298.43      233.47     64.82 o 
   8   3   4     1701.52     1455.80    127.71 o 
   9   3   4     1571.37     1342.95    116.67 o 
  10   3   4    12795.82    12265.44    399.59 o 
  11   3   4       10.71      -61.44     65.04 o 
  12   3   4       11.94       -5.17     69.19 o 
  13   3   4      276.69      237.29     88.81 o 
  14   3   4      280.27      240.97    123.57 o 
  15   3   4      403.68      173.18    122.71 o 
  16   3   4     1354.75      994.58    195.32 o 
  17   3   4      260.72      390.08    163.12 o 
 -15   4   4      286.04      291.63    162.87 o 
 -14   4   4        3.11      -32.57    114.42 o 
 -13   4   4     5506.80     5650.33    376.78 o 
 -12   4   4      665.79      723.27    198.36 o 
 -11   4   4     1846.81     1854.75    213.58 o 
 -10   4   4     1050.36      999.29    159.72 o 
  -9   4   4       75.27       65.57     87.40 o 
  -8   4   4     1410.91     1635.26    170.14 o 
  -7   4   4      203.91      195.01     70.90 o 
  -6   4   4     6405.39     6699.15    234.57 o 
  -5   4   4      619.35      656.06     68.16 o 
  -4   4   4    20585.71    21142.38    499.34 o 
  -3   4   4     2261.23     2140.51    123.54 o 
  -2   4   4     7694.58     8298.20    216.80 o 
  -1   4   4      105.66      157.81     41.16 o 
   0   4   4     3374.43     3955.79    176.27 o 
   1   4   4     5485.79     4944.39    226.35 o 
   2   4   4    34794.57    36481.09   1025.70 o 
   3   4   4      271.26      261.37     39.57 o 
   4   4   4     6468.85     7075.63    212.90 o 
   5   4   4     1687.99     2138.93    118.91 o 
   6   4   4     2084.46     2135.84    172.88 o 
   7   4   4    13952.25    13605.96    399.84 o 
   8   4   4      502.20      526.86     76.32 o 
   9   4   4     4349.51     4226.34    420.13 o 
  10   4   4     2536.66     2449.13    162.22 o 
  11   4   4      104.58       87.35     95.53 o 
  12   4   4      589.58      716.42    111.78 o 
  13   4   4     3180.85     3098.67    203.14 o 
  14   4   4       25.86       36.60     79.94 o 
  15   4   4     1644.95     1751.34    265.18 o 
  16   4   4       80.08      -17.73    118.78 o 
  17   4   4       49.55      108.97    138.26 o 
 -15   5   4       12.19     -176.92    164.31 o 
 -14   5   4     5864.00     5684.78    626.32 o 
 -13   5   4       73.11      366.26    185.07 o 
 -12   5   4     2315.94     1908.50    230.27 o 
 -11   5   4       10.17       68.23    100.34 o 
 -10   5   4     1129.71     1401.59    186.47 o 
  -9   5   4     1397.41     1277.08    170.08 o 
  -8   5   4     2155.11     2500.08    211.28 o 
  -7   5   4      297.83      367.13     99.67 o 
  -6   5   4     2638.63     2804.89    134.35 o 
  -5   5   4        9.91      -12.08     34.51 o 
  -4   5   4      214.10      269.22     38.34 o 
  -3   5   4     5975.98     6491.95    200.71 o 
  -2   5   4    11868.75    12208.76    336.26 o 
  -1   5   4     9342.33     9079.85    293.37 o 
   0   5   4      108.16       60.32     76.98 o 
   1   5   4      318.29      213.49     87.09 o 
   2   5   4     1528.04     1950.17    194.50 o 
   3   5   4     1781.84     1834.83    124.28 o 
   4   5   4     4535.13     4887.48    183.68 o 
   5   5   4    26158.50    26266.11    776.26 o 
   6   5   4      403.37      460.88     68.08 o 
   7   5   4     3335.45     3347.84    152.40 o 
   8   5   4     4789.15     4791.57    195.23 o 
   9   5   4    20662.91    21043.60    698.86 o 
  10   5   4     1253.63     1304.55    143.10 o 
  11   5   4       73.66       84.46     73.99 o 
  12   5   4     2307.81     2377.77    173.21 o 
  13   5   4       31.06      108.24     84.09 o 
  14   5   4        5.51      -62.79     80.54 o 
  15   5   4       21.52      -18.82     92.11 o 
  16   5   4        1.69      -23.10    113.26 o 
  17   5   4     1178.79     1148.03    366.10 o 
 -14   6   4      580.33      572.65    224.83 o 
 -13   6   4      283.92      600.03    387.41 o 
 -12   6   4     2398.48     2845.70    731.10 o 
 -11   6   4     1388.70      955.80    218.69 o 
 -10   6   4      595.29      513.11    171.07 o 
  -9   6   4      418.79      117.96    215.88 o 
  -8   6   4      738.61      701.09    247.66 o 
  -7   6   4     9385.06     9849.35    518.14 o 
  -6   6   4     3612.51     3014.50    279.75 o 
  -5   6   4     7642.59     7936.21    416.31 o 
  -4   6   4      699.76      675.43     83.16 o 
  -3   6   4     9849.79    10437.70    358.51 o 
  -2   6   4      641.48      553.35     69.55 o 
  -1   6   4      242.52      204.67     52.42 o 
   0   6   4      157.27       32.95     61.98 o 
   1   6   4    30380.93    31753.20   1583.34 o 
   2   6   4    23284.37    22500.47   1166.65 o 
   3   6   4      513.74      349.51    101.48 o 
   4   6   4     3451.74     2993.77    178.69 o 
   5   6   4     1215.55     1502.01    118.99 o 
   6   6   4     1798.97     1706.18    136.10 o 
   7   6   4       22.41      -40.45     59.43 o 
   8   6   4     8641.97     9179.74    349.40 o 
   9   6   4      693.02      690.64    117.62 o 
  10   6   4     3666.28     3107.46    206.34 o 
  11   6   4      255.62      131.06     78.78 o 
  12   6   4      533.48      575.05    149.99 o 
  13   6   4      852.66      993.63    151.01 o 
  14   6   4     2345.95     2656.84    201.72 o 
  15   6   4      112.72      168.42     99.31 o 
  16   6   4      651.02      604.45    153.31 o 
 -14   7   4     1210.22     1073.90    272.05 o 
 -13   7   4     1511.48     1716.64    318.29 o 
 -12   7   4        0.75     -123.16    128.81 o 
 -11   7   4        4.18      184.92    144.75 o 
 -10   7   4     1346.71      896.73    207.65 o 
  -9   7   4     2928.70     3033.69    315.67 o 
  -8   7   4      690.85      340.73    161.43 o 
  -7   7   4     1640.98     2198.78    254.93 o 
  -6   7   4     1347.93     1409.83    199.85 o 
  -5   7   4      957.21      659.52    144.02 o 
  -4   7   4      241.12      304.56     95.80 o 
  -3   7   4     1730.38     1739.61    111.54 o 
  -2   7   4     6616.02     7219.52    273.33 o 
  -1   7   4    16603.24    16923.79    662.61 o 
   0   7   4    15471.86    14638.17    783.65 o 
   1   7   4     5712.70     6592.76    420.48 o 
   2   7   4     5432.45     6021.01    404.56 o 
   3   7   4     4118.68     3955.30    214.17 o 
   4   7   4    28496.89    29910.81   1522.71 o 
   5   7   4     5219.59     4473.20    327.89 o 
   6   7   4     2103.95     1947.94    203.87 o 
   7   7   4       37.37       55.94     72.02 o 
   8   7   4      119.50       84.61     82.34 o 
   9   7   4       30.75      -56.72     61.15 o 
  10   7   4      708.32      255.45    182.58 o 
  11   7   4      298.80      206.14     85.12 o 
  12   7   4     2474.98     2539.31    180.70 o 
  13   7   4      115.69      169.83     89.89 o 
  14   7   4      139.24       10.42     82.67 o 
  15   7   4      194.33      143.99    112.08 o 
  16   7   4      357.17      448.43    159.59 o 
 -13   8   4       18.50      156.42    177.19 o 
 -12   8   4     2122.25     2028.78    317.36 o 
 -11   8   4       19.30       41.58    141.74 o 
 -10   8   4     3914.43     4096.49    384.88 o 
  -9   8   4       21.72       40.67    156.84 o 
  -8   8   4     1126.30     1145.49    235.04 o 
  -7   8   4       20.39       42.43    115.32 o 
  -6   8   4     6078.64     5808.39    806.18 o 
  -5   8   4     4747.31     5200.41    635.56 o 
  -4   8   4     6799.67     6315.86    374.68 o 
  -3   8   4      913.30      581.06     95.82 o 
  -2   8   4     2441.08     2144.29    149.78 o 
  -1   8   4      607.01      517.21     87.94 o 
   0   8   4       11.28       24.12     57.14 o 
   1   8   4     8933.37     8821.09    533.90 o 
   2   8   4     6122.32     6656.33    447.55 o 
   3   8   4     7158.35     6385.28    425.26 o 
   4   8   4      563.61      587.31    140.12 o 
   5   8   4       88.70      159.96    104.23 o 
   6   8   4      589.30      585.38    190.58 o 
   7   8   4    10953.03    11074.75    500.47 o 
   8   8   4     2161.60     1855.18    175.55 o 
   9   8   4     7684.16     7967.39    398.08 o 
  10   8   4     2388.00     2232.86    304.13 o 
  12   8   4       64.13       68.01     85.12 o 
  13   8   4     1927.65     2156.56    198.45 o 
  14   8   4      431.95      578.45    157.70 o 
  15   8   4     3446.89     3654.22    280.80 o 
  16   8   4      139.22      117.46    211.90 o 
  17   8   4       42.45       84.39    199.03 o 
 -13   9   4      287.12      487.75    210.23 o 
 -12   9   4        3.46       64.11    166.66 o 
 -11   9   4      283.38      252.66    170.15 o 
 -10   9   4      417.35      606.93    190.26 o 
  -9   9   4     1102.50     1008.95    228.19 o 
  -8   9   4     5437.25     4889.04    399.30 o 
  -7   9   4     4765.62     5075.46    393.02 o 
  -6   9   4     9097.02     9172.80    517.17 o 
  -5   9   4     6906.76     7023.83    625.70 o 
  -4   9   4      137.19      146.88    106.36 o 
  -3   9   4     2733.06     3088.40    166.23 o 
  -2   9   4      382.89      383.01     74.01 o 
  -1   9   4     8744.95     9054.38    412.73 o 
   0   9   4     2043.07     2208.62    261.93 o 
   1   9   4     2989.89     2817.84    262.24 o 
   2   9   4     1170.74     1197.76    185.19 o 
   3   9   4      766.09      709.05    164.74 o 
   4   9   4     3304.61     3415.19    307.68 o 
   5   9   4    10816.79    10362.42    642.06 o 
   6   9   4     3480.81     3271.64    313.92 o 
   7   9   4     7385.70     7153.75    356.89 o 
   8   9   4     1556.15     1488.77    169.79 o 
   9   9   4       83.57      133.56     93.91 o 
  10   9   4      124.67       95.49    134.85 o 
  11   9   4      370.45       94.76    178.89 o 
  12   9   4      630.09      777.21    188.07 o 
  13   9   4       16.77       62.37    108.87 o 
  14   9   4      297.80      357.75    122.19 o 
  15   9   4      860.05      944.25    250.17 o 
  16   9   4      680.33     1121.45    339.03 o 
  17   9   4       93.99     -134.73    188.13 o 
 -12  10   4        6.31      -94.93    162.27 o 
 -11  10   4     1797.13     2160.38    716.52 o 
 -10  10   4       70.05      354.82    172.33 o 
  -9  10   4     6595.49     6799.73    754.13 o 
  -8  10   4      171.46       26.19    143.73 o 
  -7  10   4      300.63      270.48    141.23 o 
  -6  10   4     1812.42     1435.99    228.85 o 
  -5  10   4     3257.05     3532.29    317.64 o 
  -4  10   4     5394.43     5439.94    396.42 o 
  -3  10   4     2865.74     2908.96    268.78 o 
  -2  10   4     3965.80     4309.12    216.20 o 
  -1  10   4       20.92       51.19     71.45 o 
   0  10   4     7278.95     7202.76    429.06 o 
   1  10   4     3057.26     3347.23    437.57 o 
   2  10   4     7100.43     6943.31    482.95 o 
   3  10   4     7853.58     7797.50    533.66 o 
   4  10   4    13563.94    14807.08    868.53 o 
   5  10   4      680.51      811.08    187.64 o 
   6  10   4      142.17       51.32    118.93 o 
   7  10   4        0.07       18.62    122.73 o 
   8  10   4    22294.96    23852.07   1327.59 o 
   9  10   4       24.83       44.27     71.58 o 
  11  10   4       50.10      -25.43     73.68 o 
  12  10   4      198.23      131.79    106.74 o 
  13  10   4      292.00      179.95    150.72 o 
  14  10   4     2635.42     2638.50    397.04 o 
  15  10   4     1211.69     1216.87    336.46 o 
  16  10   4      408.03      483.68    294.20 o 
  17  10   4      313.07      452.21    258.07 o 
 -11  11   4      630.15      746.11    420.97 o 
 -10  11   4        1.79      -97.29    131.20 o 
  -9  11   4      377.61      679.54    193.79 o 
  -8  11   4     2604.94     2703.23    335.04 o 
  -7  11   4     1517.06     1607.91    263.19 o 
  -6  11   4     4385.06     4074.36    369.28 o 
  -5  11   4     1689.35     2015.09    265.95 o 
  -4  11   4      286.26      373.74    249.01 o 
  -3  11   4       56.30       79.91    105.34 o 
  -2  11   4     5830.77     5828.49    564.46 o 
  -1  11   4     2598.57     2759.85    211.33 o 
   0  11   4     4548.39     4738.56    320.97 o 
   1  11   4     2715.49     2693.37    215.28 o 
   2  11   4     2589.48     2701.68    242.15 o 
   4  11   4      114.28       78.27    118.93 o 
   5  11   4       56.67      -22.41    123.59 o 
   6  11   4     7754.07     7656.89    557.17 o 
   7  11   4     1106.31     1339.47    248.64 o 
   8  11   4     1233.62      958.80    235.17 o 
   9  11   4      466.28      558.89    214.96 o 
  10  11   4        2.70       36.22     74.95 o 
  11  11   4     4203.73     4724.04    480.26 o 
  12  11   4        8.75       53.36    111.36 o 
  13  11   4     2844.11     2660.60    422.08 o 
  14  11   4        1.94     -128.97    169.15 o 
  15  11   4       45.45      -19.11    206.02 o 
  16  11   4       10.81       52.67    204.18 o 
 -10  12   4     3149.12     2948.44    386.18 o 
  -9  12   4      363.69      374.74    256.72 o 
  -8  12   4      967.65      813.31    213.55 o 
  -7  12   4        0.01      -48.80    125.45 o 
  -6  12   4      205.53      180.77    145.90 o 
  -5  12   4     2600.78     2637.07    302.69 o 
  -4  12   4     1646.87     2116.17    266.69 o 
  -3  12   4     3302.86     3684.91    464.09 o 
  -2  12   4      726.99      539.02    155.26 o 
  -1  12   4      759.69      914.58    264.44 o 
   0  12   4      317.03      245.64     99.64 o 
   1  12   4     6847.96     6322.95    350.01 o 
   2  12   4     1589.16     1454.72    211.83 o 
   3  12   4     6634.68     6589.73    371.10 o 
   4  12   4     2258.65     2291.16    308.66 o 
   5  12   4     3059.29     3447.40    374.68 o 
   6  12   4      201.65      987.70    235.90 o 
   7  12   4     1137.40     1172.41    257.09 o 
   8  12   4      509.51      709.67    222.67 o 
   9  12   4     9790.95    10282.44    723.02 o 
  10  12   4     1097.93     1189.43    273.63 o 
  11  12   4     1846.68     1688.67    305.47 o 
  12  12   4        6.44      119.86    138.71 o 
  13  12   4      862.62      699.16    174.44 o 
  15  12   4      213.21       53.77    188.87 o 
  16  12   4       24.99       59.40    229.04 o 
  -9  13   4      705.72      874.18    245.48 o 
  -8  13   4       13.00      -72.07    127.32 o 
  -7  13   4     2563.56     2512.61    336.30 o 
  -6  13   4     1837.40     2015.30    295.03 o 
  -5  13   4     1032.14     1723.05    273.35 o 
  -4  13   4      117.06       46.61    116.62 o 
  -3  13   4       46.30       65.52    172.46 o 
  -2  13   4       12.10      -16.63    102.36 o 
  -1  13   4     3155.48     3099.43    430.28 o 
   0  13   4       47.89      -38.06     84.94 o 
   1  13   4     3146.60     3240.51    255.07 o 
   2  13   4     4030.18     4111.77    561.22 o 
   3  13   4        2.11       42.15    102.64 o 
   4  13   4      133.52      103.77    107.13 o 
   5  13   4       29.25       64.55    152.37 o 
   6  13   4     1144.30     1177.67    264.44 o 
   7  13   4     1632.94     2245.85    326.91 o 
   8  13   4      614.89      708.81    223.90 o 
   9  13   4     2588.70     3192.39    392.56 o 
  10  13   4      989.59     1246.51    289.06 o 
  11  13   4       29.32       50.10    176.25 o 
  12  13   4     5236.13     7398.95    655.90 o 
  15  13   4      358.28      -65.41    182.13 o 
  16  13   4      278.11      125.18    232.59 o 
  -8  14   4      243.37      221.13    180.75 o 
  -7  14   4        0.97      -37.02    142.17 o 
  -6  14   4      949.81      593.93    187.53 o 
  -5  14   4      333.47      326.76    172.12 o 
  -4  14   4     3311.28     3376.82    359.66 o 
  -3  14   4     2187.56     2637.34    698.03 o 
  -2  14   4     5231.33     4770.89    393.54 o 
  -1  14   4     6064.21     5380.18    574.93 o 
   0  14   4     3315.30     3031.45    428.08 o 
   1  14   4      513.17      523.01    133.95 o 
   2  14   4     4414.70     4013.77    297.04 o 
   3  14   4     1289.85     1154.69    144.36 o 
   4  14   4     4849.04     4802.83    334.31 o 
   5  14   4     2827.82     2734.69    247.55 o 
   6  14   4       64.81       76.92    161.43 o 
   7  14   4       25.89      -49.97    160.70 o 
   8  14   4     1998.13     2437.53    362.43 o 
   9  14   4      696.98      911.27    270.56 o 
  10  14   4     5055.69     4190.38    466.78 o 
  11  14   4      808.15      919.48    288.81 o 
  15  14   4      186.82      254.27    247.29 o 
  -7  15   4       36.64       -3.54    148.22 o 
  -6  15   4     1448.38     1884.42    301.20 o 
  -5  15   4      201.02      312.46    180.43 o 
  -4  15   4      468.91      622.10    409.40 o 
  -3  15   4       33.09      -11.59    124.93 o 
  -2  15   4        0.31        7.31    116.66 o 
  -1  15   4       91.54      148.08    191.56 o 
   0  15   4     5297.25     5965.53    619.52 o 
   1  15   4      893.93      483.07    215.94 o 
   2  15   4     1451.63     1811.22    442.59 o 
   3  15   4     2139.04     2138.08    262.07 o 
   4  15   4      254.35      146.00    122.27 o 
   5  15   4     2614.00     2229.93    241.03 o 
   6  15   4      619.62      578.43    247.97 o 
   7  15   4     4087.29     4062.76    468.01 o 
   8  15   4     1603.30     1641.64    322.01 o 
   9  15   4      636.03      704.52    243.86 o 
  10  15   4      598.58      739.43    281.71 o 
  11  15   4      223.57      137.43    209.32 o 
  15  15   4     1597.35     1164.20    364.26 o 
  -6  16   4      406.97       59.23    267.87 o 
  -5  16   4      102.40      380.22    184.93 o 
  -4  16   4      663.00      523.79    256.54 o 
  -3  16   4     3578.37     3684.35    388.72 o 
  -2  16   4     1542.28     1407.91    258.09 o 
  -1  16   4     2836.29     2653.59    456.98 o 
   0  16   4        1.12      106.56    186.54 o 
   1  16   4       22.70      190.22    183.23 o 
   2  16   4      120.74     -104.23    134.12 o 
   3  16   4     2090.38     1881.76    241.45 o 
   4  16   4     1245.63     1934.53    333.07 o 
   5  16   4     3015.27     2732.94    272.96 o 
   6  16   4      917.11     1176.82    304.13 o 
   7  16   4       20.86      -59.89    174.17 o 
   8  16   4       99.44     -131.55    167.43 o 
   9  16   4      992.30     1502.37    336.22 o 
  10  16   4       72.70     -232.23    154.82 o 
  -5  17   4     2960.16     3580.45   1382.89 o 
  -4  17   4      275.39      433.91    200.02 o 
  -3  17   4      655.93      502.07    271.73 o 
  -2  17   4       55.88        3.93    143.50 o 
  -1  17   4      496.30      451.35    264.81 o 
   0  17   4     2647.13     2510.16    460.29 o 
   1  17   4      212.56      143.67    210.18 o 
   2  17   4     1670.72     1593.16    308.96 o 
   3  17   4     1187.52     1214.50    213.62 o 
   4  17   4      330.74      516.05    155.38 o 
   5  17   4       68.08       -6.91    116.74 o 
   6  17   4     2583.84     2997.40    443.27 o 
   7  17   4      223.87      154.08    215.69 o 
   8  17   4     7601.47     7162.68    664.96 o 
   9  17   4      117.87      236.64    221.45 o 
  -3  18   4      632.31      520.41    213.29 o 
  -2  18   4     2659.10     3004.24    381.52 o 
  -1  18   4      478.56      500.19    204.34 o 
   0  18   4      110.17      374.31    270.93 o 
   1  18   4      255.97      473.40    278.04 o 
   2  18   4      211.58      453.30    172.82 o 
   3  18   4      188.69      287.10    206.87 o 
   4  18   4     1727.73     1359.07    337.32 o 
   5  18   4      595.80      405.81    154.97 o 
   6  18   4     1920.90     2017.87    640.40 o 
   7  18   4     1497.58     1478.19    319.93 o 
   8  18   4      569.90      520.31    278.16 o 
   0  19   4       56.48      216.06    268.60 o 
   1  19   4     2779.42     3436.87    532.31 o 
   2  19   4       44.76       85.49    204.30 o 
   3  19   4      810.57      544.80    249.87 o 
   4  19   4       42.84      -54.50    200.63 o 
   5  19   4      382.93      546.40    287.47 o 
   6  19   4        1.10       -9.90    128.42 o 
   7  19   4     1231.93     1358.81    431.87 o 
   8  19   4       81.29      -35.40    162.66 o 
   9  19   4     2740.66     1921.51    379.33 o 
  10  19   4      280.38      311.96    225.00 o 
   4  20   4      373.51      789.65    303.76 o 
   5  20   4     1181.02      488.34    279.63 o 
  -6 -17   5       66.94      112.93    187.73 o 
  -5 -17   5     1347.77     1698.22    467.88 o 
  -4 -17   5      121.88       94.68    285.26 o 
  -3 -17   5     2016.76     3825.02    663.00 o 
  -2 -17   5      337.87      928.05    390.48 o 
  -9 -16   5       46.24      106.46    182.47 o 
  -8 -16   5      309.65      387.56    411.05 o 
  -7 -16   5        6.64     -112.54    151.69 o 
  -6 -16   5        1.95        4.46    224.76 o 
  -5 -16   5     2356.42     2154.78    314.48 o 
  -4 -16   5      736.45      695.46    350.18 o 
  -3 -16   5      993.43      687.37    334.38 o 
  -2 -16   5      529.58      304.12    272.03 o 
  -1 -16   5      163.81      152.61    258.68 o 
   0 -16   5     1666.14     1864.31    470.95 o 
   1 -16   5      247.24      513.69    317.35 o 
   2 -16   5     2178.88     2531.60    542.84 o 
 -11 -15   5        9.10     -237.46    159.10 o 
 -10 -15   5       43.72     -162.27    164.78 o 
  -9 -15   5       10.37      -30.30    159.47 o 
  -8 -15   5     4025.50     3642.16    396.83 o 
  -7 -15   5      137.09     -104.58    287.90 o 
  -6 -15   5     3756.51     5261.25    453.62 o 
  -5 -15   5        2.90      238.29    160.37 o 
  -4 -15   5       28.67      -56.52    139.98 o 
  -3 -15   5       52.86       77.72    152.78 o 
  -2 -15   5     1410.89     1053.60    369.04 o 
  -1 -15   5     1743.58      934.42    345.89 o 
   0 -15   5      457.61      361.94    293.35 o 
   1 -15   5      325.69       70.43    232.96 o 
   4 -15   5      475.80      397.70    308.29 o 
 -12 -14   5     2006.52     2092.05    342.88 o 
 -11 -14   5      192.62      159.23    183.16 o 
 -10 -14   5     1882.23     2147.10    319.83 o 
  -9 -14   5     1268.87     1387.59    260.50 o 
  -8 -14   5      713.53      440.49    184.28 o 
  -7 -14   5        0.26      126.35    201.24 o 
  -6 -14   5       10.84     -142.06    127.82 o 
  -5 -14   5     1173.71     1343.27    250.31 o 
  -4 -14   5       79.19      -17.81    143.48 o 
  -3 -14   5     2016.12     2497.54    383.13 o 
  -2 -14   5      957.10     1080.38    217.37 o 
  -1 -14   5        3.72      175.76    241.66 o 
   0 -14   5      199.01      121.14    224.39 o 
   3 -14   5     2508.75     3265.27    522.51 o 
   4 -14   5      602.81     1142.28    386.19 o 
   5 -14   5      758.43      614.13    342.71 o 
 -13 -13   5     2835.70     2610.12    414.54 o 
 -12 -13   5      196.73      159.64    169.80 o 
 -11 -13   5     3266.15     3627.99    396.50 o 
 -10 -13   5       23.15       62.36    154.93 o 
  -9 -13   5      282.87      150.68    155.94 o 
  -8 -13   5       86.39       30.08    349.75 o 
  -7 -13   5     3890.31     3826.08    369.92 o 
  -6 -13   5     2149.76     2493.96    458.15 o 
  -5 -13   5       54.31     -167.17    120.15 o 
  -4 -13   5      428.12      460.61    161.51 o 
  -3 -13   5      397.00      386.08    157.86 o 
  -2 -13   5     1862.97     2206.57    273.53 o 
  -1 -13   5     1731.70     1917.72    255.19 o 
   0 -13   5      231.46      630.17    281.71 o 
   1 -13   5     2207.49     2036.52    381.29 o 
   2 -13   5     1512.65     1057.03    331.56 o 
   3 -13   5       46.05       62.47    198.79 o 
   4 -13   5     1144.82     1326.61    378.72 o 
   5 -13   5     1353.59      763.07    340.26 o 
   6 -13   5     2164.39     2302.85    438.18 o 
   7 -13   5       22.95     -189.17    206.08 o 
 -14 -12   5      403.98      605.14    190.54 o 
 -13 -12   5       31.49      -15.60    134.69 o 
 -12 -12   5       12.46       58.06    127.08 o 
 -11 -12   5      435.84      506.75    203.59 o 
 -10 -12   5     3090.00     2624.96    328.67 o 
  -9 -12   5     1075.88      574.72    185.18 o 
  -8 -12   5     2064.21     2175.34    289.72 o 
  -7 -12   5      175.65      236.74    148.34 o 
  -6 -12   5     1942.81     2183.43    280.26 o 
  -5 -12   5      373.34      866.41    197.82 o 
  -4 -12   5     8452.32     9396.20    529.14 o 
  -3 -12   5      584.69      599.44    163.33 o 
  -2 -12   5     8023.97     8696.65    666.86 o 
  -1 -12   5       36.05      207.40    129.14 o 
   0 -12   5     5722.53     6372.44    434.76 o 
   1 -12   5       58.05       11.39    189.36 o 
   2 -12   5     1791.43     1678.38    358.26 o 
   3 -12   5      268.11      196.59    220.22 o 
   4 -12   5     1786.27     2277.08    427.34 o 
   5 -12   5      602.44      280.36    253.05 o 
   6 -12   5      375.50      698.23    220.37 o 
   7 -12   5      607.38      316.31    186.91 o 
   8 -12   5     1290.70     1259.51    530.53 o 
 -15 -11   5      270.95      373.43    255.66 o 
 -14 -11   5     2798.73     2184.08    328.51 o 
 -13 -11   5       29.38      -21.12    127.36 o 
 -12 -11   5     2318.63     2350.63    258.74 o 
 -11 -11   5      250.42      191.82    128.04 o 
 -10 -11   5       49.05      -95.55    102.84 o 
  -9 -11   5        3.95     -153.36    106.61 o 
  -8 -11   5      685.49      628.04    178.39 o 
  -7 -11   5     1696.08     1751.24    255.42 o 
  -6 -11   5     5032.19     5248.06    399.50 o 
  -5 -11   5      959.62     1377.08    223.20 o 
  -4 -11   5      451.12      541.76    444.12 o 
  -3 -11   5      471.46      460.87    154.96 o 
  -2 -11   5     4063.52     4108.02    330.52 o 
  -1 -11   5     3206.84     3670.58    243.49 o 
   0 -11   5     2379.25     2929.50    221.74 o 
   1 -11   5     8468.36     9999.26    753.76 o 
   2 -11   5     1421.70     1945.27    360.47 o 
   3 -11   5     1908.21     1829.16    363.90 o 
   4 -11   5       23.62     -147.71    170.50 o 
   5 -11   5     2971.47     3244.94    496.79 o 
   6 -11   5      563.79      190.80    157.87 o 
   7 -11   5     3205.16     3394.64    382.71 o 
   8 -11   5     1566.42     1551.90    675.55 o 
   9 -11   5        1.91       98.15    203.26 o 
 -15 -10   5      654.15      511.85    174.84 o 
 -14 -10   5     1829.41     2155.36    495.26 o 
 -13 -10   5      858.19     1061.40    191.74 o 
 -12 -10   5      206.43       81.69    125.56 o 
 -11 -10   5     2958.90     3480.76    294.62 o 
 -10 -10   5      356.26      247.50    123.90 o 
  -9 -10   5     7372.42     7422.85    402.74 o 
  -8 -10   5       14.58      -86.70    114.24 o 
  -7 -10   5     1972.04     1872.33    413.50 o 
  -6 -10   5        5.95      -28.82    116.76 o 
  -5 -10   5      108.84        9.61    107.44 o 
  -4 -10   5      105.05       83.39    170.19 o 
  -3 -10   5    13868.56    14095.61    661.64 o 
  -2 -10   5     1149.90     1341.41    149.49 o 
  -1 -10   5     9528.17     9737.71    404.84 o 
   0 -10   5     1039.24     1093.84    166.99 o 
   1 -10   5     1027.57     1196.45    178.52 o 
   2 -10   5     1716.51     2178.48    357.16 o 
   3 -10   5     2383.46     1701.16    340.87 o 
   4 -10   5     1510.43     1651.44    360.10 o 
   5 -10   5     1311.61     1130.88    328.25 o 
   6 -10   5      313.24        3.64    126.17 o 
   7 -10   5      252.44      511.68    185.37 o 
   8 -10   5     2974.34     2764.57    350.99 o 
   9 -10   5      750.89      804.16    580.45 o 
  10 -10   5      774.81     1098.25    262.65 o 
 -15  -9   5      199.70      233.26    146.26 o 
 -14  -9   5        2.86        5.50    162.59 o 
 -13  -9   5     2679.43     3041.97    290.67 o 
 -12  -9   5      442.17      552.23    149.15 o 
 -11  -9   5     1475.72     1684.95    215.17 o 
 -10  -9   5        1.09       85.56    105.91 o 
  -9  -9   5      347.20      318.33    150.67 o 
  -8  -9   5     1057.24     1506.69    186.84 o 
  -7  -9   5     2212.65     2032.63    226.42 o 
  -6  -9   5     1414.52     1932.84    261.32 o 
  -5  -9   5     5515.34     5813.78    440.82 o 
  -4  -9   5     6063.65     6528.86    398.60 o 
  -3  -9   5     1073.29     1014.17    171.83 o 
  -2  -9   5      299.39      256.11     94.43 o 
  -1  -9   5       84.99      192.50     87.94 o 
   0  -9   5    10685.24    10859.82    505.71 o 
   1  -9   5     1912.02     1860.78    189.55 o 
   2  -9   5     1592.73     1960.32    740.47 o 
   3  -9   5        6.09     -129.46    146.24 o 
   4  -9   5     1212.69     1511.32    329.60 o 
   5  -9   5      601.85      503.40    246.68 o 
   6  -9   5      643.18      570.77    174.99 o 
   7  -9   5        1.71     -115.89    110.53 o 
   8  -9   5     4688.10     4222.24    404.52 o 
   9  -9   5      457.48      653.87    372.96 o 
  10  -9   5       31.15        3.59    145.62 o 
  11  -9   5        0.62       52.48    158.45 o 
 -16  -8   5      670.55      923.09    228.83 o 
 -15  -8   5      396.02      636.24    173.74 o 
 -14  -8   5     1562.54     1269.61    209.24 o 
 -13  -8   5     1869.65     1856.03    257.36 o 
 -12  -8   5       21.28        0.71    100.20 o 
 -11  -8   5      513.01      339.21    134.68 o 
 -10  -8   5     2476.92     2805.19    302.66 o 
  -9  -8   5       62.42        8.32     91.84 o 
  -8  -8   5     5821.04     5937.38    466.87 o 
  -7  -8   5      494.80      701.95    138.38 o 
  -6  -8   5     2349.18     2357.94    203.06 o 
  -5  -8   5      105.05      323.59    156.04 o 
  -4  -8   5     3155.25     3692.47    290.34 o 
  -3  -8   5       85.41      114.31     71.08 o 
  -2  -8   5    14050.03    15014.33    523.32 o 
  -1  -8   5      813.45      647.30    170.84 o 
   0  -8   5       50.00      117.03     84.83 o 
   1  -8   5     2775.11     3422.09    242.46 o 
   2  -8   5     3498.31     3356.41    237.61 o 
   3  -8   5     8767.62     9215.46    908.39 o 
   4  -8   5      187.31      320.54    216.79 o 
   5  -8   5     2089.62     2014.23    363.41 o 
   6  -8   5     1805.38     1999.57    262.11 o 
   7  -8   5      216.31      519.99    166.65 o 
   8  -8   5       13.43       88.19    127.91 o 
   9  -8   5      791.82     1042.48    229.66 o 
  10  -8   5     1828.52     2080.80    314.78 o 
  11  -8   5     2083.28     2290.98    346.80 o 
  12  -8   5       32.88      269.04    267.63 o 
 -16  -7   5       40.28      213.09    141.37 o 
 -15  -7   5       98.42      147.11    126.89 o 
 -14  -7   5     1036.00      755.80    180.86 o 
 -13  -7   5     1568.57     1793.17    335.21 o 
 -12  -7   5     5182.32     5729.01    354.84 o 
 -11  -7   5     1780.81     1645.27    196.73 o 
 -10  -7   5      633.24      852.63    153.73 o 
  -9  -7   5      250.16      330.26    116.21 o 
  -8  -7   5       85.33       90.62     93.57 o 
  -7  -7   5      939.11      989.17    145.13 o 
  -6  -7   5     1395.97     1545.34    164.89 o 
  -5  -7   5    12580.35    12174.26    466.78 o 
  -4  -7   5      221.18      240.40     64.97 o 
  -3  -7   5     4896.02     4743.84    218.70 o 
  -2  -7   5     1316.16     1663.51    266.54 o 
  -1  -7   5      884.74     1015.15    114.29 o 
   0  -7   5     1490.97     1771.92    363.35 o 
   1  -7   5    11991.87    13253.26    566.68 o 
   2  -7   5      783.43      865.67    149.49 o 
   3  -7   5     4229.95     3987.30    250.45 o 
   4  -7   5      845.94      776.83    123.02 o 
   5  -7   5      553.32      882.12    274.97 o 
   6  -7   5      249.17      415.80    150.76 o 
   7  -7   5     5317.59     5388.47    404.04 o 
   8  -7   5      919.57      610.49    177.89 o 
   9  -7   5     3291.38     3467.55    352.53 o 
  10  -7   5      224.81      167.88    190.34 o 
  11  -7   5      990.29      960.93    230.11 o 
  12  -7   5     1865.31     2027.91    320.23 o 
  13  -7   5     1274.38     1314.15    321.09 o 
 -16  -6   5      107.28      140.74    125.84 o 
 -15  -6   5     1516.17     1301.52    328.54 o 
 -14  -6   5      630.80      450.00    147.00 o 
 -13  -6   5      909.70     1044.72    179.45 o 
 -12  -6   5     1083.03     1122.13    174.95 o 
 -11  -6   5      132.24        3.51    111.10 o 
 -10  -6   5       64.53        2.18    139.46 o 
  -9  -6   5     8569.57     9487.35    417.08 o 
  -8  -6   5      198.02      216.58    100.86 o 
  -7  -6   5    10705.43    11180.22    446.58 o 
  -6  -6   5        0.21      -26.19     72.11 o 
  -5  -6   5     1442.35     1447.84    145.70 o 
  -4  -6   5     1763.02     1809.28    158.00 o 
  -3  -6   5     6766.23     7626.03    289.75 o 
  -2  -6   5     6335.63     6287.44    255.76 o 
  -1  -6   5     4740.55     5192.48    231.25 o 
   0  -6   5      347.27      347.03     90.11 o 
   1  -6   5      186.40      142.40     62.21 o 
   2  -6   5       86.94       16.62     56.86 o 
   3  -6   5     3772.33     3742.93    183.05 o 
   4  -6   5    17874.21    18582.43    594.21 o 
   5  -6   5     2429.34     2708.24    150.54 o 
   6  -6   5    11768.08    11378.54    585.80 o 
   7  -6   5       81.48       -3.19    111.57 o 
   8  -6   5       86.60      119.26    167.01 o 
   9  -6   5      143.45       84.65    239.15 o 
  10  -6   5     1925.64     1962.18    634.58 o 
  11  -6   5       19.87        3.73    125.60 o 
  12  -6   5      504.62      606.69    276.20 o 
  13  -6   5     1451.99     1283.13    425.02 o 
 -16  -5   5      195.91      211.04    147.03 o 
 -15  -5   5      167.85      150.06    126.38 o 
 -14  -5   5       38.27       86.52    110.34 o 
 -13  -5   5     1889.30     2213.06    234.68 o 
 -12  -5   5     2285.51     2827.03    249.23 o 
 -11  -5   5     3937.76     4136.80    319.80 o 
 -10  -5   5     5933.29     5835.05    450.86 o 
  -9  -5   5     1904.41     1921.53    278.97 o 
  -8  -5   5     3329.45     3138.01    221.60 o 
  -7  -5   5      245.24      210.95     87.82 o 
  -6  -5   5     7330.04     6934.58    317.08 o 
  -5  -5   5        0.63      -78.04     52.02 o 
  -4  -5   5    18602.96    18764.51    757.36 o 
  -3  -5   5        0.86      -35.44     49.38 o 
  -2  -5   5       18.88      -13.14     45.69 o 
  -1  -5   5       25.18        7.05     41.98 o 
   0  -5   5     1467.08     1736.14    120.40 o 
   1  -5   5     1720.05     2027.82    128.93 o 
   2  -5   5    20790.94    22278.13    688.01 o 
   3  -5   5     1185.53     1499.56    245.48 o 
   4  -5   5    10533.78     9993.74    351.78 o 
   5  -5   5     1159.82     1080.97     95.44 o 
   6  -5   5     4217.05     4532.61    299.75 o 
   7  -5   5     1039.30     1283.00    262.48 o 
   8  -5   5     2826.59     3586.30    391.03 o 
   9  -5   5      254.12      202.09    126.75 o 
  10  -5   5      479.65      464.42    198.48 o 
  11  -5   5     1295.28     1201.61    234.99 o 
  12  -5   5        8.42       24.73    169.94 o 
  13  -5   5     2808.95     2263.02    602.49 o 
  14  -5   5      804.53      623.05    343.87 o 
 -16  -4   5      486.04      363.57    206.66 o 
 -15  -4   5      418.03      448.83    147.49 o 
 -14  -4   5     4773.17     6101.37    905.81 o 
 -13  -4   5        3.35      -43.04     98.83 o 
 -12  -4   5     3172.50     3669.86    272.55 o 
 -11  -4   5        8.26      109.18     95.97 o 
 -10  -4   5      581.78      663.83    129.79 o 
  -9  -4   5     2312.60     2782.92    211.48 o 
  -8  -4   5    11101.10    11065.40    438.57 o 
  -7  -4   5       33.09      134.92     43.20 o 
  -6  -4   5     2614.68     2837.36    188.17 o 
  -5  -4   5      728.51      714.22    199.52 o 
  -4  -4   5      795.59      772.86    101.51 o 
  -3  -4   5    12080.26    11693.13    412.70 o 
  -2  -4   5     1062.67     1023.44     76.61 o 
  -1  -4   5     7928.44     7676.71    243.29 o 
   0  -4   5      391.95      473.14     61.23 o 
   1  -4   5     5401.72     4931.56    204.61 o 
   2  -4   5     2044.40     2209.05    130.06 o 
   3  -4   5      468.47      548.46     88.31 o 
   4  -4   5       22.54      -13.28     53.14 o 
   5  -4   5    22652.68    22451.27    690.42 o 
   6  -4   5       11.91        2.10     64.04 o 
   7  -4   5     6018.34     4589.56    332.12 o 
   8  -4   5       15.51       34.66    103.70 o 
   9  -4   5     1974.58     2379.30    275.61 o 
  10  -4   5       60.72       72.18    116.76 o 
  11  -4   5      414.10      176.32    129.86 o 
  12  -4   5       90.49      -29.54    187.15 o 
  13  -4   5      723.10      387.15    239.03 o 
  14  -4   5        4.11      -50.87    149.97 o 
 -16  -3   5     2284.89     2117.39    352.75 o 
 -15  -3   5      820.59      778.93    274.18 o 
 -14  -3   5       51.52      -28.66     98.83 o 
 -13  -3   5        1.36     -141.06    118.85 o 
 -12  -3   5      464.80      486.34    126.41 o 
 -11  -3   5     6341.11     6132.65    329.21 o 
 -10  -3   5      238.73      257.45    163.92 o 
  -9  -3   5     2970.85     2921.30    231.88 o 
  -8  -3   5      247.67      111.13     62.55 o 
  -7  -3   5        5.91      -31.01     44.70 o 
  -6  -3   5       10.93       12.72     39.74 o 
  -5  -3   5     9484.14     9261.89    351.78 o 
  -4  -3   5       65.93      141.47     62.28 o 
  -3  -3   5    17392.17    17125.00    475.18 o 
  -2  -3   5     4210.02     4319.18    141.57 o 
  -1  -3   5       26.70        7.21     63.91 o 
   0  -3   5     2944.07     3214.94    132.11 o 
   1  -3   5    15808.31    16824.58    526.22 o 
   2  -3   5      116.05       82.08     45.80 o 
   3  -3   5    19430.38    18889.54    586.16 o 
   4  -3   5     1093.52     1348.87    115.41 o 
   5  -3   5     6063.84     6004.54    208.40 o 
   6  -3   5     6807.58     6498.43    225.12 o 
   7  -3   5     2154.97     2250.03    159.28 o 
   8  -3   5    21702.02    20500.31   1447.93 o 
   9  -3   5      455.23      349.09    272.71 o 
  10  -3   5     1932.43     1702.77    241.93 o 
  11  -3   5       58.50      163.88    136.80 o 
  12  -3   5      233.11      297.52    327.89 o 
  13  -3   5        3.62      -21.86    136.93 o 
  14  -3   5      219.56      270.81    176.14 o 
  15  -3   5      534.01      128.96    182.78 o 
 -16  -2   5      543.99      636.31    228.11 o 
 -15  -2   5     1429.76     1903.36    315.82 o 
 -14  -2   5      775.76      811.13    214.07 o 
 -13  -2   5     3401.25     2875.60    538.38 o 
 -12  -2   5      221.31      377.02    115.92 o 
 -11  -2   5       16.93        6.94     68.93 o 
 -10  -2   5      238.57      218.86     80.68 o 
  -9  -2   5     1752.23     1796.55    139.31 o 
  -8  -2   5     8338.30     8487.55    327.95 o 
  -7  -2   5     5974.00     6084.36    231.35 o 
  -6  -2   5      807.43      792.01     78.96 o 
  -5  -2   5     4528.79     4196.87    161.77 o 
  -4  -2   5     2302.22     2534.88    125.61 o 
  -3  -2   5       61.84        3.08     37.87 o 
  -2  -2   5     2724.43     3024.00    129.71 o 
  -1  -2   5     1909.20     2038.06     89.05 o 
   0  -2   5     5283.09     4815.04    166.08 o 
   1  -2   5       53.88       50.91     43.66 o 
   2  -2   5     1997.49     2038.79    207.70 o 
   3  -2   5     1023.84     1076.48     88.78 o 
   4  -2   5      750.99      666.05     89.38 o 
   5  -2   5     2181.86     2261.30    116.54 o 
   6  -2   5    16089.14    16256.85    458.70 o 
   7  -2   5       74.96      165.56     64.42 o 
   8  -2   5      625.30      528.09     99.53 o 
   9  -2   5       72.66      302.58    129.10 o 
  10  -2   5     9472.26     9130.09    517.64 o 
  11  -2   5      950.32     1121.81    219.80 o 
  12  -2   5     5150.42     4561.26    752.60 o 
  13  -2   5      297.42      393.62    293.10 o 
  14  -2   5     1610.67     1814.40    301.77 o 
  15  -2   5        0.45       93.76    167.76 o 
 -16  -1   5     1375.77     1634.84    900.74 o 
 -15  -1   5     1816.44     1665.14    290.46 o 
 -14  -1   5      809.05      565.46    192.51 o 
 -13  -1   5      277.62      527.02    215.14 o 
 -12  -1   5      244.28      169.87     89.80 o 
 -11  -1   5      237.25      186.98     83.99 o 
 -10  -1   5     1193.89     1476.22    137.78 o 
  -9  -1   5       17.74      -21.02     61.94 o 
  -8  -1   5       42.59        9.74     57.23 o 
  -7  -1   5      872.97      739.09    100.61 o 
  -6  -1   5    14540.05    14038.08    413.96 o 
  -5  -1   5       53.76       16.07     51.28 o 
  -4  -1   5    23028.00    22333.34    528.82 o 
  -3  -1   5     1236.80     1106.64     81.36 o 
  -2  -1   5    34808.71    34716.43    869.53 o 
  -1  -1   5    10625.33     9828.00    283.10 o 
   0  -1   5    13561.29    13469.94    367.07 o 
   1  -1   5     1076.60      961.89    129.81 o 
   2  -1   5    18570.19    19736.99    600.64 o 
   3  -1   5    11872.22    11206.27    370.81 o 
   4  -1   5      977.92      734.71     77.18 o 
   5  -1   5      393.03      346.85     56.27 o 
   6  -1   5     4684.68     4590.64    235.36 o 
   7  -1   5     5363.41     5514.53    558.51 o 
   8  -1   5        2.27      -75.93     53.08 o 
   9  -1   5     3736.86     4145.64    226.88 o 
  10  -1   5     2336.84     2199.41    258.24 o 
  11  -1   5     1325.66     1559.10    236.70 o 
  12  -1   5       34.07       94.68    129.29 o 
  13  -1   5      327.70      435.90    166.85 o 
  14  -1   5      148.44      362.97    384.90 o 
  15  -1   5      332.70      300.53    444.00 o 
  16  -1   5       46.26     -103.98    164.02 o 
 -16   0   5        0.25      -51.28    150.42 o 
 -15   0   5      163.24      -75.61    138.07 o 
 -14   0   5     1453.32     1313.48    257.31 o 
 -13   0   5      485.83      407.83    187.73 o 
 -12   0   5     3078.85     3200.71    209.63 o 
 -11   0   5      690.64      868.56    121.29 o 
 -10   0   5        4.57      -69.09     62.75 o 
  -9   0   5       21.93      -30.39     55.96 o 
  -8   0   5     9046.37     9113.68    372.10 o 
  -7   0   5     5702.16     4797.25    197.55 o 
  -6   0   5     9046.73     8388.07    277.45 o 
  -5   0   5    22887.20    23127.53    553.06 o 
  -4   0   5      394.09      383.47     47.71 o 
  -3   0   5      218.30      243.29     48.51 o 
  -2   0   5     3540.16     3677.55    137.21 o 
  -1   0   5    10493.96    10749.47    298.78 o 
   0   0   5     6643.46     7274.39    193.26 o 
   1   0   5     1389.70     1408.86    102.43 o 
   2   0   5     6433.71     6943.18    248.86 o 
   3   0   5       62.89      105.95     45.99 o 
   4   0   5     2826.04     2439.28    182.50 o 
   5   0   5    39417.88    41562.44   1213.17 o 
   6   0   5     1835.51     1444.82    196.18 o 
   7   0   5     9156.16     9555.68    359.72 o 
   8   0   5        6.39      -29.41     55.60 o 
   9   0   5     4462.33     4734.57    622.11 o 
  10   0   5       37.60      -54.29     75.80 o 
  11   0   5     3615.07     3391.32    310.24 o 
  12   0   5     2525.78     2770.12    303.77 o 
  13   0   5     4021.14     4277.34    389.01 o 
  14   0   5     2138.65     2138.27    309.14 o 
  15   0   5        5.47     -139.30    182.44 o 
  16   0   5      661.62      915.08    289.92 o 
 -16   1   5      110.06      -22.62    168.02 o 
 -15   1   5      385.40      396.63    189.79 o 
 -14   1   5      117.67      131.41    120.68 o 
 -13   1   5       21.68      141.73    116.19 o 
 -12   1   5       36.64        6.79    102.32 o 
 -11   1   5     3182.39     3038.85    233.78 o 
 -10   1   5     1300.85     1630.34    182.11 o 
  -9   1   5    13369.93    12928.28    419.43 o 
  -8   1   5     4064.19     4009.25    189.96 o 
  -7   1   5     2447.13     2450.53    147.30 o 
  -6   1   5     2220.73     2702.46    313.99 o 
  -5   1   5    12537.02    11724.79    350.10 o 
  -4   1   5      296.71      259.73     42.42 o 
  -3   1   5    22983.38    21950.59    570.21 o 
  -2   1   5    14782.96    15580.26    413.99 o 
  -1   1   5     1815.68     1794.04     84.69 o 
   0   1   5      517.22      443.85     46.87 o 
   1   1   5     2933.04     3639.19    126.73 o 
   2   1   5      947.49      852.28     77.29 o 
   3   1   5     6388.81     7134.10    272.61 o 
   4   1   5    12177.93    11411.64    324.96 o 
   5   1   5      454.97      626.41     86.04 o 
   6   1   5     5374.19     5952.14    245.18 o 
   7   1   5      491.16      688.82    190.89 o 
   8   1   5     1745.98     1857.26    147.23 o 
   9   1   5     4653.02     4345.03    200.85 o 
  10   1   5     4106.89     4379.63    213.59 o 
  11   1   5     2254.97     2469.45    241.56 o 
  12   1   5     1045.77     1172.58    316.68 o 
  13   1   5      817.67     1003.24    516.20 o 
  14   1   5     2789.94     2946.25    384.47 o 
  15   1   5      745.60      786.22    434.94 o 
  16   1   5     1348.40     1276.05    277.48 o 
 -16   2   5       65.22      -42.65    171.68 o 
 -15   2   5      224.52      161.83    177.84 o 
 -14   2   5      918.77      990.74    247.27 o 
 -13   2   5      146.88       49.15    113.44 o 
 -12   2   5     3838.41     3916.24    376.91 o 
 -11   2   5     1223.97     1215.77    277.06 o 
 -10   2   5      476.92      457.56    103.01 o 
  -9   2   5      492.26      374.46    164.47 o 
  -8   2   5      353.34      309.93     73.32 o 
  -7   2   5     3967.27     3674.15    177.47 o 
  -6   2   5     7995.83     7616.57    260.08 o 
  -5   2   5     8235.56     7793.83    223.24 o 
  -4   2   5     1009.36     1008.04     67.37 o 
  -3   2   5      355.57      301.77     71.76 o 
  -2   2   5       14.19       34.09     33.49 o 
  -1   2   5       28.96       -7.89     32.37 o 
   0   2   5    11434.37    11728.90    310.56 o 
   1   2   5      636.01      768.79     45.49 o 
   2   2   5    21494.18    21805.13    655.98 o 
   3   2   5      972.15      824.81     58.01 o 
   4   2   5     3442.37     3206.20    205.69 o 
   5   2   5      758.62      812.92     60.40 o 
   6   2   5    12120.19    11210.88    333.62 o 
   7   2   5     5214.38     5206.13    195.98 o 
   8   2   5     6806.20     6376.18    273.97 o 
   9   2   5       35.56       54.76     74.25 o 
  10   2   5        0.16      -51.42     57.93 o 
  11   2   5     4692.14     4990.35    319.16 o 
  12   2   5     2853.27     2545.77    238.16 o 
  13   2   5     3797.37     4242.50    304.56 o 
  14   2   5      813.51      626.26    151.38 o 
  15   2   5      822.48      766.26    213.32 o 
  16   2   5      803.00      733.17    227.15 o 
  17   2   5      420.85      270.69    314.90 o 
 -15   3   5      233.41      278.68    158.10 o 
 -14   3   5     1242.96     1097.03    201.53 o 
 -13   3   5        2.64      -89.41    104.70 o 
 -12   3   5       61.90      164.43    143.58 o 
 -11   3   5       49.43        0.30     90.34 o 
 -10   3   5     6526.58     6724.41    400.94 o 
  -9   3   5        1.62      -38.93     59.98 o 
  -8   3   5    12437.73    11743.30    463.84 o 
  -7   3   5      979.94     1101.42    100.53 o 
  -6   3   5      687.46      827.17     83.92 o 
  -5   3   5     2311.61     2145.78    105.99 o 
  -4   3   5     3638.66     3356.52    122.54 o 
  -3   3   5     5238.21     5297.74    159.36 o 
  -2   3   5     7845.59     8002.67    272.62 o 
  -1   3   5      295.22      336.89     43.11 o 
   0   3   5      167.44      265.56     42.09 o 
   1   3   5      677.34      770.85     64.74 o 
   2   3   5      950.60     1203.66    118.50 o 
   3   3   5     3928.11     3609.63    125.82 o 
   4   3   5        7.36      101.02     32.96 o 
   5   3   5    22239.89    20666.98    547.70 o 
   6   3   5       98.34      110.82     43.20 o 
   7   3   5     2043.04     2286.46    124.60 o 
   8   3   5     1989.04     2146.75    130.12 o 
   9   3   5     7257.18     6865.41    300.38 o 
  10   3   5      129.17      242.95     89.01 o 
  11   3   5     1229.43     1591.09    141.35 o 
  12   3   5        1.84      -43.28     65.49 o 
  13   3   5       33.49       76.44     81.49 o 
  14   3   5     1584.08     1509.32    194.33 o 
  15   3   5      669.44      794.76    170.74 o 
  16   3   5      374.55      520.82    178.85 o 
  17   3   5     2124.63     1943.93    475.48 o 
 -15   4   5      188.41      135.06    149.41 o 
 -14   4   5      479.59      417.47    156.24 o 
 -13   4   5      548.59      666.93    168.67 o 
 -12   4   5     1924.87     1676.28    216.61 o 
 -11   4   5     5082.20     5603.40    436.06 o 
 -10   4   5     1837.22     1820.79    198.47 o 
  -9   4   5      443.79      480.00    117.79 o 
  -8   4   5       61.53      -12.33     55.26 o 
  -7   4   5     3442.22     3336.94    207.97 o 
  -6   4   5      732.84      769.57     90.60 o 
  -5   4   5     8957.63     8771.97    244.78 o 
  -4   4   5     1143.71     1378.99     77.40 o 
  -3   4   5        1.82        6.90     29.00 o 
  -2   4   5       64.91       70.99     33.69 o 
  -1   4   5    40507.16    40811.48   1158.60 o 
   0   4   5     6558.61     5945.76    208.07 o 
   1   4   5    52823.21    55136.46   1534.65 o 
   2   4   5    41997.20    43831.43   1512.68 o 
   3   4   5    19089.99    18280.88    544.11 o 
   4   4   5      391.96      419.73     42.63 o 
   5   4   5       34.00       -2.40     33.14 o 
   6   4   5    15511.64    15687.41    438.87 o 
   7   4   5     7038.82     7050.53    240.08 o 
   8   4   5     4956.00     4474.52    264.53 o 
   9   4   5        3.52       -4.87     54.88 o 
  10   4   5     3527.39     2855.58    353.50 o 
  11   4   5      243.94      107.99     99.13 o 
  12   4   5     4182.94     3736.23    210.27 o 
  13   4   5       41.35       37.41     78.73 o 
  14   4   5      191.12      407.98    211.65 o 
  15   4   5       50.09       -4.81    110.33 o 
  16   4   5      277.28      227.30    136.46 o 
  17   4   5      173.88      353.85    304.86 o 
 -15   5   5     2152.57     2036.69    342.75 o 
 -14   5   5      311.53      177.73    149.72 o 
 -13   5   5     3929.02     4039.63    623.90 o 
 -12   5   5       53.77      -29.16    137.85 o 
 -11   5   5     1635.36     1528.20    199.50 o 
 -10   5   5       35.01       -7.61     88.83 o 
  -9   5   5     3556.15     3404.18    248.84 o 
  -8   5   5     8789.86     7889.10    460.21 o 
  -7   5   5     2966.34     2862.44    149.24 o 
  -6   5   5        4.10      -28.99     45.89 o 
  -5   5   5        0.00      -31.28     31.11 o 
  -4   5   5     2422.27     2522.20    104.25 o 
  -3   5   5     7952.62     7941.34    219.56 o 
  -2   5   5     1461.05     1306.42     84.17 o 
  -1   5   5      574.97      672.76     65.73 o 
   0   5   5     4816.58     4664.46    177.76 o 
   1   5   5     5477.58     5258.36    245.53 o 
   2   5   5      113.84      100.27     58.18 o 
   3   5   5     2088.36     2085.29    124.67 o 
   4   5   5    10107.95     9764.20    312.60 o 
   5   5   5     2562.34     3030.69    206.70 o 
   6   5   5    13948.14    13919.43    397.14 o 
   7   5   5      889.98      898.71     83.25 o 
   8   5   5        0.99      -70.35     50.10 o 
   9   5   5     2229.37     2576.21    183.51 o 
  10   5   5    12512.53    12073.02    394.75 o 
  11   5   5     1023.33     1145.60    148.62 o 
  12   5   5     1772.17     2145.48    193.80 o 
  13   5   5      471.51      454.81    104.69 o 
  14   5   5      405.34      570.96    119.04 o 
  15   5   5      313.42      324.83    110.58 o 
  16   5   5      485.24      590.98    301.92 o 
  17   5   5     1372.73      938.83    357.41 o 
 -14   6   5        2.56      -13.30    163.38 o 
 -13   6   5     1203.02     1138.46    301.43 o 
 -12   6   5     2145.71     2282.14    312.03 o 
 -11   6   5     1619.12     1341.34    244.29 o 
 -10   6   5     2659.31     2947.65    259.71 o 
  -9   6   5      448.98      290.85    114.66 o 
  -8   6   5      567.43      530.62    131.15 o 
  -7   6   5     4633.05     4794.35    280.89 o 
  -6   6   5     7497.04     7496.81    260.50 o 
  -5   6   5        2.70      -16.70     31.58 o 
  -4   6   5     3841.88     3520.08    218.86 o 
  -3   6   5      777.60      696.30     63.16 o 
  -2   6   5       99.73      170.63     76.97 o 
  -1   6   5       75.07       -0.29     37.23 o 
   0   6   5    19943.10    21930.84    804.15 o 
   1   6   5     6307.64     6966.89    306.84 o 
   2   6   5    13374.46    15624.53    854.56 o 
   3   6   5    10880.62    10531.89    421.30 o 
   4   6   5     2097.45     2151.87    142.50 o 
   5   6   5      119.69      163.48     56.94 o 
   6   6   5      665.33      957.25     88.65 o 
   7   6   5     6202.50     6295.34    222.56 o 
   8   6   5       78.22      119.40     56.99 o 
   9   6   5     2046.52     1953.40    135.21 o 
  10   6   5       55.80       18.25     64.63 o 
  11   6   5        0.44      -39.03     67.59 o 
  12   6   5     1120.04     1097.69    154.04 o 
  13   6   5     2240.83     2202.96    205.77 o 
  14   6   5      928.85      869.80    131.31 o 
  15   6   5     1604.66     1853.38    213.24 o 
  16   6   5       17.25      -43.11    219.24 o 
 -14   7   5     2143.48     2288.95    362.93 o 
 -13   7   5       88.99      133.92    173.76 o 
 -12   7   5      451.50      610.80    222.00 o 
 -11   7   5       38.42      -39.39    123.58 o 
 -10   7   5      551.40      691.36    190.04 o 
  -9   7   5     6070.52     6663.92    467.02 o 
  -8   7   5     1961.13     1999.94    309.88 o 
  -7   7   5     2372.80     2420.82    261.67 o 
  -6   7   5      139.22      170.76    110.77 o 
  -5   7   5     1225.12     1430.61    140.91 o 
  -4   7   5      421.58      371.74     94.61 o 
  -3   7   5      600.66      693.31     81.03 o 
  -2   7   5     9922.73     9327.05    335.14 o 
  -1   7   5     3705.72     3555.85    171.94 o 
   0   7   5     1338.98     1606.36    180.78 o 
   1   7   5      580.63      734.90    139.14 o 
   2   7   5     1696.90     1790.82    210.67 o 
   3   7   5     2155.98     2159.30    148.92 o 
   4   7   5     4685.40     4501.34    272.22 o 
   5   7   5    10458.47     9568.11    412.60 o 
   6   7   5      120.25      150.53     58.06 o 
   7   7   5     9805.92    10312.15    493.07 o 
   8   7   5      132.11      242.02     75.23 o 
   9   7   5      511.03      394.71     96.62 o 
  10   7   5       55.44       41.22     82.75 o 
  11   7   5    12420.12    11895.34    403.41 o 
  12   7   5     3762.23     3781.78    264.71 o 
  13   7   5     2946.04     3102.35    294.42 o 
  14   7   5     1099.19     1456.79    215.60 o 
  15   7   5      144.31      118.40    189.30 o 
  16   7   5     1231.65     1368.50    345.40 o 
 -13   8   5      620.61      823.39    273.87 o 
 -12   8   5       59.67       85.16    164.48 o 
 -11   8   5     2102.94     1918.33    423.61 o 
 -10   8   5      830.22     1063.96    238.90 o 
  -9   8   5     2998.66     3265.25    496.97 o 
  -8   8   5     3458.23     3762.97    346.63 o 
  -7   8   5       89.79      100.77    125.23 o 
  -6   8   5      301.14      151.56    188.01 o 
  -5   8   5    20725.70    20334.46    884.09 o 
  -4   8   5      164.85       99.33     86.03 o 
  -3   8   5    13682.59    14059.99    477.98 o 
  -2   8   5     2246.07     2385.48    146.94 o 
  -1   8   5     1099.33     1215.58    108.70 o 
   0   8   5     1014.81      815.37    142.08 o 
   1   8   5     1784.37     1754.93    203.20 o 
   2   8   5     4146.25     4031.89    324.95 o 
   3   8   5        4.36       -8.47     57.79 o 
   4   8   5       40.62      -62.70     61.43 o 
   5   8   5     3254.38     3308.83    213.53 o 
   6   8   5     3559.58     3643.21    228.71 o 
   7   8   5     1705.61     2055.89    216.78 o 
   8   8   5     6792.60     7529.78    307.10 o 
   9   8   5      924.55      855.63    166.51 o 
  10   8   5     7489.67     7603.43    329.53 o 
  11   8   5       71.05      -18.32     68.46 o 
  12   8   5      340.88      406.87    113.85 o 
  13   8   5     1031.98     1154.43    155.00 o 
  14   8   5     4699.89     5229.99    321.47 o 
  15   8   5      126.09      219.37    203.44 o 
  16   8   5      449.66      334.50    229.17 o 
  17   8   5      162.97      -27.68    200.87 o 
 -13   9   5       76.12      -30.56    164.45 o 
 -12   9   5        3.24     -136.06    149.03 o 
 -11   9   5       49.47      131.32    158.83 o 
 -10   9   5      619.81      632.26    195.95 o 
  -9   9   5     1037.34     1113.01    222.51 o 
  -8   9   5     2085.26     2235.13    285.04 o 
  -7   9   5     4226.64     4219.78    361.18 o 
  -6   9   5    10264.97    10399.78    562.46 o 
  -5   9   5     1320.16     1551.82    213.97 o 
  -4   9   5        5.06      -30.95     83.46 o 
  -3   9   5     1136.76     1236.60    115.65 o 
  -2   9   5    12488.22    12402.83    439.34 o 
  -1   9   5     1946.93     2241.59    150.60 o 
   0   9   5    13111.76    12673.79    542.72 o 
   1   9   5      726.54      900.74    165.72 o 
   2   9   5     1909.69     1986.92    233.57 o 
   3   9   5     2489.06     2295.82    267.63 o 
   4   9   5    11758.25    11827.91    531.76 o 
   5   9   5     4871.94     4466.34    305.72 o 
   6   9   5    12803.89    12494.31    541.67 o 
   7   9   5     2915.95     2460.93    268.73 o 
   8   9   5     1764.37     2053.53    182.40 o 
   9   9   5      488.81      612.83    204.85 o 
  10   9   5      828.34      832.98    130.30 o 
  11   9   5      422.17      492.69    111.03 o 
  12   9   5     2165.94     2805.61    254.37 o 
  13   9   5     1283.31     1383.29    173.98 o 
  14   9   5      246.01       59.04    184.58 o 
  15   9   5      863.72     1341.43    353.85 o 
  16   9   5      877.86      743.47    292.24 o 
  17   9   5      991.19      840.97    328.50 o 
 -12  10   5     1096.52     1225.87    276.24 o 
 -11  10   5      240.42      202.97    177.05 o 
 -10  10   5     3489.98     3786.51    464.39 o 
  -9  10   5       21.79      121.67    140.81 o 
  -8  10   5     4873.41     5361.08    438.91 o 
  -7  10   5      219.01      465.94    159.32 o 
  -6  10   5     2252.34     1728.67    248.07 o 
  -5  10   5      265.71      269.65    138.83 o 
  -4  10   5     9247.67     9677.99    972.70 o 
  -3  10   5     1824.97     1513.44    202.76 o 
  -2  10   5       16.20       15.35     60.02 o 
  -1  10   5     1056.73     1017.62    133.21 o 
   0  10   5     3010.11     2797.16    209.24 o 
   1  10   5     4715.76     4735.43    365.12 o 
   2  10   5     1210.94     1360.42    214.22 o 
   3  10   5     3838.20     4338.83    367.57 o 
   4  10   5      618.24      556.86    116.61 o 
   5  10   5     4021.04     3839.02    250.77 o 
   6  10   5       78.58      -12.62    114.89 o 
   7  10   5     5880.38     5723.13    435.67 o 
   8  10   5      115.97      202.83    144.41 o 
   9  10   5    17666.08    17594.95    733.13 o 
  10  10   5      849.22      958.43    198.54 o 
  11  10   5      238.51      371.19    110.84 o 
  12  10   5       47.61       40.23     92.25 o 
  13  10   5      302.63      310.05    119.61 o 
  14  10   5     1661.19     1291.09    363.41 o 
  15  10   5     1144.27     1083.36    340.01 o 
  16  10   5     1299.97      866.44    321.64 o 
  17  10   5      650.38      560.60    308.41 o 
 -11  11   5      852.34      877.03    259.37 o 
 -10  11   5        0.12      -16.37    146.86 o 
  -9  11   5     1046.15     1148.10    417.73 o 
  -8  11   5      223.32      217.01    152.16 o 
  -7  11   5     7237.23     7955.67   1024.88 o 
  -6  11   5     2548.93     2685.07    313.31 o 
  -5  11   5     2847.91     2487.20    288.39 o 
  -4  11   5     1222.45     1471.51    278.53 o 
  -3  11   5     2846.65     2860.14    279.39 o 
  -2  11   5     1505.46     1558.15    209.72 o 
  -1  11   5    11234.35    11803.10    533.49 o 
   0  11   5      821.74      847.16    137.65 o 
   1  11   5     9458.20     9579.87    458.37 o 
   2  11   5      410.37      231.62    125.18 o 
   3  11   5      172.70      207.24    124.81 o 
   4  11   5      306.03      247.71    120.89 o 
   5  11   5     7690.08     7266.22    878.57 o 
   6  11   5     3687.16     2850.30    313.31 o 
   7  11   5     9590.84     8755.44    603.11 o 
   8  11   5      784.15     1292.32    245.58 o 
   9  11   5     1170.14     1734.85    285.75 o 
  10  11   5     1809.19     1992.64    413.56 o 
  11  11   5       37.17       97.72    108.69 o 
  12  11   5     2599.08     2531.63    219.61 o 
  13  11   5        3.66       48.87    168.29 o 
  14  11   5        1.51      -37.11    161.31 o 
  15  11   5        9.66        3.92    204.42 o 
  16  11   5      136.23      322.13    246.56 o 
 -10  12   5       97.14      183.47    173.89 o 
  -9  12   5     2426.55     2413.91    334.63 o 
  -8  12   5      588.23      651.07    202.36 o 
  -7  12   5       58.75       73.61    136.33 o 
  -6  12   5      791.67      838.73    451.72 o 
  -5  12   5      675.72      667.20    183.70 o 
  -4  12   5     1421.31     1459.57    226.42 o 
  -3  12   5     1701.97     1640.22    435.86 o 
  -2  12   5     1859.22     1994.62    275.77 o 
  -1  12   5        1.23       41.98    102.09 o 
   0  12   5     1666.25     2000.06    197.68 o 
   1  12   5      949.09     1358.39    190.09 o 
   2  12   5     5351.94     5223.65    410.50 o 
   3  12   5     2971.76     2580.35    314.78 o 
   4  12   5     8448.77     7600.71    392.92 o 
   5  12   5     1729.51     1911.08    422.69 o 
   6  12   5     4198.12     3932.68    389.25 o 
   7  12   5     1893.45     1628.78    269.95 o 
   8  12   5     5032.92     5213.48    463.72 o 
   9  12   5     3861.43     3936.84    406.40 o 
  10  12   5     5687.31     6615.79    539.90 o 
  11  12   5     2129.12     2117.61    337.07 o 
  12  12   5      285.84      237.82    136.60 o 
  13  12   5      406.88       85.37    196.59 o 
  14  12   5      742.02      656.26    284.16 o 
  15  12   5      286.68      190.95    227.08 o 
  16  12   5     1226.13     1597.79    431.14 o 
 -10  13   5      573.49      695.53    262.05 o 
  -9  13   5       19.57       52.48    259.85 o 
  -8  13   5     1311.07     1535.85    281.31 o 
  -7  13   5      105.82       98.37    149.58 o 
  -6  13   5     1930.33     2122.59    401.19 o 
  -5  13   5      253.39      559.39    176.88 o 
  -4  13   5      861.53      800.78    367.82 o 
  -3  13   5     1921.23     2144.38    271.44 o 
  -2  13   5     2039.99     2364.58    273.91 o 
  -1  13   5      103.74        1.71    161.92 o 
   0  13   5     7168.47     7388.82    439.29 o 
   1  13   5     3241.17     3965.85    658.53 o 
   2  13   5     2232.21     2562.58    234.19 o 
   3  13   5      277.88      223.24    104.91 o 
   4  13   5     2373.74     2783.02    536.78 o 
   5  13   5      518.73      362.50    397.70 o 
   6  13   5     6724.60     5742.36    485.77 o 
   7  13   5      947.10      754.98    221.08 o 
   8  13   5     1165.57     1260.59    259.42 o 
   9  13   5       65.22      206.38    171.11 o 
  10  13   5      783.27      309.27    197.20 o 
  11  13   5     2313.50     2653.47    372.84 o 
  12  13   5       69.03      -34.54    170.74 o 
  13  13   5     1659.02     1890.28    398.31 o 
  14  13   5       47.62      328.50    241.41 o 
  15  13   5      443.70      510.02    272.40 o 
  16  13   5        1.42     -137.06    202.10 o 
  -9  14   5      492.74      779.88    245.20 o 
  -8  14   5      508.94      188.02    272.52 o 
  -7  14   5      211.30      622.29    213.57 o 
  -6  14   5       47.40       58.78    256.48 o 
  -5  14   5     1297.97     1594.08    266.64 o 
  -4  14   5      495.59      478.66    194.26 o 
  -3  14   5     3294.16     3412.48    365.67 o 
  -2  14   5     2768.14     3158.00    568.50 o 
  -1  14   5     1114.08     1045.76    297.02 o 
   0  14   5      167.65      -25.23    148.20 o 
   1  14   5     1141.66     1121.85    174.54 o 
   2  14   5       41.21      -13.50     87.64 o 
   3  14   5     5832.97     5314.68    281.47 o 
   4  14   5      447.09      334.06    100.96 o 
   5  14   5     3626.18     3619.57    892.10 o 
   6  14   5      480.00      604.80    150.65 o 
   7  14   5       22.75       -0.12    158.49 o 
   8  14   5     2146.06     1591.05    286.73 o 
   9  14   5     1684.94     1714.88    307.80 o 
  10  14   5     1077.60     1925.19    335.85 o 
  12  14   5     1054.18     1237.69    331.44 o 
  13  14   5       32.36      205.53    206.87 o 
  14  14   5      115.04       93.09    212.75 o 
  15  14   5     1210.85      854.56    340.01 o 
  -7  15   5      536.51      615.16    217.82 o 
  -6  15   5      193.12      303.42    286.55 o 
  -5  15   5     3691.99     3534.54    384.66 o 
  -4  15   5      153.85       31.95    132.69 o 
  -3  15   5      151.92       59.06    135.48 o 
  -2  15   5        5.28       -5.51    119.55 o 
  -1  15   5      704.67     1052.13    311.47 o 
   0  15   5       66.59      -25.11    158.74 o 
   1  15   5     5196.24     4879.35    539.17 o 
   2  15   5       42.25      118.01    187.64 o 
   3  15   5       45.52      208.77     95.09 o 
   4  15   5       25.73        9.39     80.22 o 
   5  15   5      776.72      887.11    138.86 o 
   6  15   5     8069.90     7449.34    431.11 o 
   7  15   5      559.83      648.05    163.19 o 
   8  15   5     1554.90     1834.92    324.21 o 
   9  15   5      683.15      611.68    241.54 o 
  12  15   5      470.29      158.25    202.10 o 
  13  15   5      346.01      619.15    274.73 o 
  14  15   5     3469.77     2814.78    502.79 o 
  15  15   5      468.74      545.05    297.76 o 
  -6  16   5      180.66      247.53    179.52 o 
  -5  16   5       94.70      263.35    169.89 o 
  -4  16   5     2206.92     2479.18    680.76 o 
  -3  16   5     1139.83      939.13    216.22 o 
  -2  16   5     6076.25     5916.03    467.37 o 
  -1  16   5      382.43      426.25    164.32 o 
   0  16   5     1966.36     1434.64    335.24 o 
   1  16   5      172.71       44.83    183.11 o 
   2  16   5       73.21       12.98    158.00 o 
   3  16   5       54.77      -11.40     87.65 o 
   4  16   5     3546.19     3197.73    236.82 o 
   5  16   5      283.27      159.77    106.34 o 
   6  16   5      813.13      774.84    139.46 o 
   7  16   5      197.00      350.35    173.07 o 
   8  16   5      582.13      570.65    175.09 o 
   9  16   5      855.84      930.81    248.33 o 
  10  16   5     2663.04     2362.82    423.42 o 
  11  16   5      802.94      594.29    266.03 o 
  12  16   5     1635.74     1169.59    340.50 o 
  13  16   5      322.09      265.54    231.13 o 
  14  16   5       93.26       95.66    195.73 o 
  -5  17   5        4.99       27.17    162.40 o 
  -4  17   5     2089.73     2735.33    367.91 o 
  -3  17   5      945.60      842.23    233.46 o 
  -2  17   5      116.94      169.33    158.76 o 
  -1  17   5        1.38      139.12    147.89 o 
   0  17   5     2565.04     2394.42    437.75 o 
   1  17   5      293.89      130.44    191.56 o 
   2  17   5     1671.55     1871.42    374.68 o 
   3  17   5      374.30      723.23    177.44 o 
   4  17   5     1294.85     1319.97    175.98 o 
   5  17   5     2361.89     2032.58    249.85 o 
   6  17   5      792.83     1084.80    252.50 o 
   7  17   5     4286.67     3355.73    511.73 o 
   8  17   5        8.48      -71.47    123.08 o 
   9  17   5     2684.91     2560.01    433.59 o 
  10  17   5       62.60       40.30    182.62 o 
  11  17   5      321.42      445.23    231.37 o 
  12  17   5       38.67      -14.09    180.05 o 
  13  17   5      322.07       74.10    217.53 o 
  -3  18   5     1136.68     1410.78    275.63 o 
  -2  18   5       21.03      103.89    157.31 o 
  -1  18   5     2072.08     2441.03    380.13 o 
   0  18   5      494.20      147.96    233.33 o 
   1  18   5       75.38      -64.30    186.54 o 
   2  18   5       21.52       89.08    133.89 o 
   3  18   5     3075.47     3142.30    316.81 o 
   4  18   5      695.45      537.33    253.54 o 
   5  18   5     3380.36     2950.26    409.03 o 
   6  18   5      419.36      245.56    147.49 o 
   7  18   5      536.94      264.22    147.04 o 
   8  18   5       12.27      193.77    196.59 o 
   9  18   5     3291.80     2308.31    414.48 o 
  10  18   5     1397.61     1245.77    325.80 o 
  11  18   5     1623.61      894.25    289.18 o 
  12  18   5      170.82       72.39    192.79 o 
  -1  19   5        0.12       86.78    174.11 o 
   0  19   5     1501.90     1256.16    267.45 o 
   1  19   5       93.82      -22.05    220.96 o 
   2  19   5     1205.34     1101.61    422.75 o 
   3  19   5      503.87      573.83    260.28 o 
   4  19   5      863.55     1289.13    344.30 o 
   5  19   5       60.00     -211.65    176.01 o 
   6  19   5       40.47      -13.33    132.60 o 
   7  19   5      269.44       25.60    182.25 o 
   8  19   5     3702.92     3386.90    485.52 o 
   9  19   5      150.14       34.17    165.23 o 
  10  19   5     1965.60     1294.52    353.98 o 
   3  20   5      103.53      366.59    255.87 o 
   4  20   5     3222.26     3462.35    508.79 o 
   5  20   5      246.17       98.97    241.90 o 
   7  20   5       56.91      -37.97    184.83 o 
  -8 -16   6      234.77      146.79    184.71 o 
  -7 -16   6      246.53      636.39    243.50 o 
  -6 -16   6     1616.60     1279.15    512.84 o 
  -5 -16   6     1361.39     1397.53    355.75 o 
  -4 -16   6     3300.29     3306.55    593.18 o 
  -3 -16   6     1625.37     1296.85    420.61 o 
  -2 -16   6        1.65      -95.05    251.33 o 
  -1 -16   6      457.66      305.72    324.95 o 
   0 -16   6       40.41      148.45    260.89 o 
 -10 -15   6       25.92     -106.95    168.59 o 
  -9 -15   6      901.40     1296.37    641.57 o 
  -8 -15   6        0.07      153.81    171.50 o 
  -7 -15   6     3387.99     3378.52    391.10 o 
  -6 -15   6        4.83      -30.63    149.64 o 
  -5 -15   6      238.79      174.72    318.33 o 
  -4 -15   6      304.19      764.10    220.68 o 
  -3 -15   6       60.22        0.73    238.84 o 
  -2 -15   6     1018.97      750.21    348.22 o 
  -1 -15   6      464.14      510.26    325.44 o 
   0 -15   6     1463.24     2219.88    495.32 o 
   1 -15   6       38.21      362.18    298.37 o 
   2 -15   6        1.77      -62.83    230.39 o 
 -12 -14   6      105.50     -137.32    207.49 o 
 -11 -14   6     4143.07     3923.86    628.83 o 
 -10 -14   6      513.21      648.56    294.51 o 
  -9 -14   6     2507.67     2285.16    429.43 o 
  -8 -14   6     1123.50      723.01    207.47 o 
  -7 -14   6       70.00        9.82    151.88 o 
  -6 -14   6     1027.39     1447.10    421.03 o 
  -5 -14   6      877.21      838.40    221.71 o 
  -4 -14   6     2196.75     1865.30    283.43 o 
  -3 -14   6      450.49      339.33    172.98 o 
  -2 -14   6        2.86      134.12    216.55 o 
  -1 -14   6      394.43      623.56    310.49 o 
   0 -14   6      314.10      362.06    297.27 o 
   1 -14   6      348.63      300.33    261.62 o 
   4 -14   6     1620.45      987.82    376.14 o 
   5 -14   6       28.58     -205.04    244.35 o 
 -13 -13   6        1.25       35.08    237.37 o 
 -12 -13   6     2589.57     1997.33    324.02 o 
 -11 -13   6      143.98      126.98    287.65 o 
 -10 -13   6      461.55      370.91    190.64 o 
  -9 -13   6      127.13      179.47    174.48 o 
  -8 -13   6     2921.84     3240.03    354.30 o 
  -7 -13   6      468.79      435.60    178.08 o 
  -6 -13   6      916.39     1386.76    319.74 o 
  -5 -13   6      183.21       83.14    143.41 o 
  -4 -13   6      132.64      -70.97    126.16 o 
  -3 -13   6      280.43      185.39    145.94 o 
  -2 -13   6      191.44      228.40    149.82 o 
  -1 -13   6     2515.14     3336.19    542.23 o 
   0 -13   6      639.29      243.86    250.84 o 
   1 -13   6     2623.75     3054.11    511.12 o 
   3 -13   6       54.84      104.48    228.43 o 
   4 -13   6      785.23      505.73    302.66 o 
   5 -13   6     2346.08     2785.87    514.67 o 
   6 -13   6      426.07      535.27    226.37 o 
 -13 -12   6       30.07      222.24    148.40 o 
 -12 -12   6      749.35      763.64    330.66 o 
 -11 -12   6     1050.05      944.40    242.05 o 
 -10 -12   6     3365.06     3934.99    400.48 o 
  -9 -12   6     1975.70     1788.94    277.91 o 
  -8 -12   6     1326.71     1471.44    260.98 o 
  -7 -12   6      186.96       -1.04    126.29 o 
  -6 -12   6        3.23       -0.87    119.23 o 
  -5 -12   6     4480.63     5052.35    765.46 o 
  -4 -12   6        5.32       59.13    166.21 o 
  -3 -12   6     5378.16     5274.21    396.12 o 
  -2 -12   6       50.82      -22.33    118.41 o 
  -1 -12   6     1718.12     2249.59    376.08 o 
   0 -12   6      656.27      481.24    265.67 o 
   1 -12   6       26.87      116.60    209.81 o 
   2 -12   6      209.66      326.66    249.74 o 
   3 -12   6     3255.87     3714.91    519.45 o 
   4 -12   6     1334.57     1479.23    380.92 o 
   5 -12   6      294.83      156.29    253.05 o 
   6 -12   6       30.17      287.93    179.13 o 
   7 -12   6      982.06     1000.42    261.08 o 
   8 -12   6     1161.38     1470.65    301.31 o 
 -14 -11   6        1.56      189.56    151.42 o 
 -13 -11   6     1957.51     1936.79    257.60 o 
 -12 -11   6      460.39      260.38    142.45 o 
 -11 -11   6     1849.45     1869.30    239.25 o 
 -10 -11   6        0.68      -28.10    105.74 o 
  -9 -11   6        4.14       -5.37    127.69 o 
  -8 -11   6     1105.79     1321.91    483.32 o 
  -7 -11   6     2831.14     3134.70    749.96 o 
  -6 -11   6      858.26     1039.93    211.54 o 
  -5 -11   6     1985.30     2210.74    275.13 o 
  -4 -11   6        6.92      -55.72    115.15 o 
  -3 -11   6      464.15      591.96    170.16 o 
  -2 -11   6     3043.19     3483.75    545.11 o 
  -1 -11   6     1128.01     1576.92    227.09 o 
   0 -11   6     7179.67     8651.60    390.69 o 
   1 -11   6     2086.32     1756.77    328.74 o 
   2 -11   6     3301.49     3806.52    475.36 o 
   3 -11   6      687.49      611.56    274.12 o 
   4 -11   6     2049.06     1815.69    380.43 o 
   5 -11   6       44.60     -253.29    177.36 o 
   6 -11   6     3286.74     4227.19    417.98 o 
   7 -11   6      413.40      150.86    166.08 o 
   8 -11   6       45.03      -42.77    191.62 o 
   9 -11   6        4.97     -133.35    212.39 o 
 -15 -10   6     4924.09     4930.75    473.24 o 
 -14 -10   6     2040.94     1867.02    348.52 o 
 -13 -10   6        7.36       10.55    124.26 o 
 -12 -10   6      219.39       32.92    122.05 o 
 -11 -10   6       31.77       61.98    145.24 o 
 -10 -10   6     2681.53     2971.13    273.63 o 
  -9 -10   6        1.06      -34.48    125.28 o 
  -8 -10   6     1045.06      819.59    198.36 o 
  -7 -10   6     2105.07     1875.08    547.68 o 
  -6 -10   6      232.46      228.71    168.17 o 
  -5 -10   6      231.13      249.99    135.11 o 
  -4 -10   6     3447.58     3609.87    314.38 o 
  -3 -10   6        0.21       86.23    108.69 o 
  -2 -10   6     5807.99     5065.17    361.81 o 
  -1 -10   6     1839.24     1933.75    181.80 o 
   0 -10   6     3659.49     3842.95    245.87 o 
   1 -10   6      107.16      238.01    112.05 o 
   2 -10   6      447.12      370.27    212.75 o 
   3 -10   6     1080.96     1821.32    369.16 o 
   4 -10   6     3934.39     3820.85    500.96 o 
   5 -10   6      650.23      808.51    310.86 o 
   6 -10   6        7.57     -179.29    121.63 o 
   7 -10   6      423.58      703.60    211.61 o 
   8 -10   6      181.13      341.40    180.25 o 
   9 -10   6     1151.17     1268.66    430.83 o 
  10 -10   6      313.76      370.70    198.13 o 
 -15  -9   6        7.49     -114.04    124.37 o 
 -14  -9   6       43.64      131.21    172.73 o 
 -13  -9   6      134.93      115.04    127.89 o 
 -12  -9   6     3695.24     3052.60    779.73 o 
 -11  -9   6      599.33      557.46    307.64 o 
 -10  -9   6      986.77      783.57    163.88 o 
  -9  -9   6      417.38      375.39    130.86 o 
  -8  -9   6     1033.47     1099.63    166.47 o 
  -7  -9   6     1348.08     1126.93    203.80 o 
  -6  -9   6     8301.68     8113.08    470.40 o 
  -5  -9   6     2212.41     2449.27    263.36 o 
  -4  -9   6     8844.86     9055.38    589.69 o 
  -3  -9   6      156.10      175.09    117.72 o 
  -2  -9   6        7.88       66.29     77.06 o 
  -1  -9   6     8640.92     9013.10    377.45 o 
   0  -9   6      850.29      914.26    136.55 o 
   1  -9   6     5668.08     5827.90    343.77 o 
   2  -9   6       25.42      -31.33     89.77 o 
   3  -9   6     2181.80     2846.75    414.85 o 
   4  -9   6     1016.16      510.75    235.29 o 
   5  -9   6      904.13      706.11    279.63 o 
   6  -9   6      766.92      784.26    199.46 o 
   7  -9   6     2702.29     2606.51    471.25 o 
   8  -9   6      310.35      124.74    148.10 o 
   9  -9   6      576.50      387.66    216.00 o 
  10  -9   6      436.03      126.87    164.69 o 
  11  -9   6      678.18      894.74    253.96 o 
 -15  -8   6     1424.57     1461.33    222.97 o 
 -14  -8   6     1357.68     1451.25    242.55 o 
 -13  -8   6     1000.62     1008.76    270.53 o 
 -12  -8   6      346.12      354.83    166.37 o 
 -11  -8   6       58.88      -75.87     96.87 o 
 -10  -8   6      110.38      181.10    112.72 o 
  -9  -8   6     3558.41     4089.70    291.19 o 
  -8  -8   6       12.73     -107.95     83.90 o 
  -7  -8   6     1970.28     2036.62    240.10 o 
  -6  -8   6     2003.23     2135.45    227.64 o 
  -5  -8   6       78.53       80.47    114.75 o 
  -4  -8   6      232.81      113.40    117.58 o 
  -3  -8   6     6931.86     7260.36    406.35 o 
  -2  -8   6      266.14      398.07     92.29 o 
  -1  -8   6    12831.08    12265.13    494.12 o 
   0  -8   6      568.03      566.08    112.00 o 
   1  -8   6      163.77      304.78    107.82 o 
   2  -8   6     3861.12     3616.18    259.54 o 
   3  -8   6     1529.50     1749.61    271.97 o 
   4  -8   6     2585.63     2031.01    363.04 o 
   5  -8   6     2778.80     2417.93    400.89 o 
   6  -8   6     4498.27     5123.00    573.89 o 
   7  -8   6     1109.57     1234.44    233.23 o 
   8  -8   6       20.28       -3.54    121.42 o 
   9  -8   6      616.27      600.57    203.14 o 
  10  -8   6     3095.29     3614.50    396.48 o 
  11  -8   6      128.55      142.71    155.32 o 
  12  -8   6     1644.17     1674.69    419.14 o 
 -16  -7   6       13.34      145.62    146.92 o 
 -15  -7   6        1.96      -46.30    156.44 o 
 -14  -7   6     2527.07     3388.25    311.16 o 
 -13  -7   6       67.48       96.39    115.79 o 
 -12  -7   6     1145.32     1361.48    254.48 o 
 -11  -7   6     8498.80     7704.99   1549.53 o 
 -10  -7   6      349.81      280.18    159.29 o 
  -9  -7   6      533.33      367.77    120.76 o 
  -8  -7   6      443.61      483.95    124.50 o 
  -7  -7   6     5512.07     5571.16    578.74 o 
  -6  -7   6    13347.04    13193.31    510.58 o 
  -5  -7   6     3488.03     3184.06    292.71 o 
  -4  -7   6     7081.87     7420.88    407.46 o 
  -3  -7   6      589.57      475.96    111.61 o 
  -2  -7   6        8.46       53.29     63.58 o 
  -1  -7   6      530.20      433.39     88.18 o 
   0  -7   6     5710.52     5798.40    340.16 o 
   1  -7   6     2056.27     1854.76    180.72 o 
   2  -7   6     9436.22     9598.20    452.75 o 
   3  -7   6        9.41       -9.15     60.92 o 
   4  -7   6      629.09      508.96     89.98 o 
   5  -7   6      183.02       75.45    180.29 o 
   6  -7   6       70.68      -48.59    105.43 o 
   7  -7   6      575.41      767.10    185.38 o 
   8  -7   6     6202.27     6603.13    471.70 o 
   9  -7   6      590.47      498.50    175.45 o 
  10  -7   6      251.11      378.80    171.97 o 
  11  -7   6      209.18      256.78    168.71 o 
  12  -7   6     1129.98     1249.24    356.85 o 
 -16  -6   6      700.27      495.12    164.41 o 
 -15  -6   6       98.98      108.82    126.95 o 
 -14  -6   6     2140.00     1765.36    229.37 o 
 -13  -6   6       17.32      -14.62    102.47 o 
 -12  -6   6      958.54      796.11    162.97 o 
 -11  -6   6      408.51      510.07    189.29 o 
 -10  -6   6      596.67      631.65    150.44 o 
  -9  -6   6      515.48      538.45    127.92 o 
  -8  -6   6    19115.93    19553.34    698.13 o 
  -7  -6   6     2083.22     2316.01    200.35 o 
  -6  -6   6     7183.76     7350.62    534.56 o 
  -5  -6   6      169.50      121.24     78.61 o 
  -4  -6   6     4037.19     3999.85    418.10 o 
  -3  -6   6     2173.93     2410.59    144.57 o 
  -2  -6   6     2247.64     2255.10    145.99 o 
  -1  -6   6     1056.69     1450.45    126.15 o 
   0  -6   6     3890.65     4153.80    184.53 o 
   1  -6   6       99.10       88.90     59.18 o 
   2  -6   6       29.75       57.49     56.28 o 
   3  -6   6    10205.73    10454.14    401.57 o 
   4  -6   6     1426.36     1638.48    127.11 o 
   5  -6   6    18486.13    18744.51    608.59 o 
   6  -6   6     1654.33     1758.63    232.64 o 
   7  -6   6     1938.72     2158.92    259.80 o 
   8  -6   6       23.35     -101.64     98.34 o 
   9  -6   6      121.06       12.76    181.52 o 
  10  -6   6        2.78      108.46    133.14 o 
  11  -6   6     2647.26     2751.78    440.57 o 
  12  -6   6       27.32        5.63    150.22 o 
  13  -6   6      597.93      664.07    229.06 o 
 -16  -5   6      900.30      900.60    248.07 o 
 -15  -5   6      114.07       47.16    113.74 o 
 -14  -5   6       57.67      129.85    114.82 o 
 -13  -5   6     1489.35     1540.17    207.06 o 
 -12  -5   6     3652.39     3437.37    277.68 o 
 -11  -5   6     6760.55     6947.69    370.49 o 
 -10  -5   6     3150.88     3205.29    385.47 o 
  -9  -5   6     4497.54     4529.08    519.56 o 
  -8  -5   6      100.43       75.93     91.15 o 
  -7  -5   6     3590.79     3293.09    315.54 o 
  -6  -5   6     2299.00     2219.89    179.39 o 
  -5  -5   6    15374.50    14605.29    522.70 o 
  -4  -5   6      286.13      239.65     79.81 o 
  -3  -5   6      981.22     1181.08    126.76 o 
  -2  -5   6        5.37       31.17     44.70 o 
  -1  -5   6     1393.25     1149.34     94.93 o 
   0  -5   6       57.51       32.94     59.91 o 
   1  -5   6     6426.44     6522.64    262.07 o 
   2  -5   6      184.38      297.00     69.29 o 
   3  -5   6    11963.43    11564.29    447.98 o 
   4  -5   6     3528.15     3556.31    180.33 o 
   5  -5   6       52.15        8.48     55.29 o 
   6  -5   6      477.53      569.95     98.24 o 
   7  -5   6     7663.53     8129.68    470.53 o 
   8  -5   6      317.66      325.90    203.32 o 
   9  -5   6      281.22      344.17    149.56 o 
  10  -5   6      533.64      634.24    175.76 o 
  11  -5   6      317.48      243.09    157.90 o 
  12  -5   6      796.28      490.47    232.17 o 
  13  -5   6      472.64      639.45    258.07 o 
  14  -5   6     2877.18     3203.05    626.87 o 
 -16  -4   6      185.66       90.61    177.31 o 
 -15  -4   6     1135.77      733.83    171.06 o 
 -14  -4   6       23.52      -23.70    100.95 o 
 -13  -4   6     4517.75     4122.96    304.52 o 
 -12  -4   6     1630.76     1767.03    206.67 o 
 -11  -4   6     1338.51     1218.73    176.27 o 
 -10  -4   6      182.71      231.07    118.81 o 
  -9  -4   6     9289.60     9618.78    414.22 o 
  -8  -4   6        9.15       66.11     82.87 o 
  -7  -4   6    10461.11    10288.87    413.10 o 
  -6  -4   6      128.22      130.09     75.06 o 
  -5  -4   6     6202.70     6492.40    288.53 o 
  -4  -4   6     1421.16     1166.50    124.48 o 
  -3  -4   6    10372.88    10507.85    333.83 o 
  -2  -4   6    17154.91    18135.70    501.28 o 
  -1  -4   6     9085.99     9814.62    302.80 o 
   0  -4   6    18338.02    18642.18    514.40 o 
   1  -4   6     6984.64     8250.24    304.68 o 
   2  -4   6      603.64      626.59     98.47 o 
   3  -4   6      373.86      434.65     92.19 o 
   4  -4   6     9915.99     9938.54    355.15 o 
   5  -4   6     2687.16     2739.48    156.24 o 
   6  -4   6    14365.69    14052.04    419.54 o 
   7  -4   6        0.31      -25.44     99.58 o 
   8  -4   6        0.19       84.85    113.05 o 
   9  -4   6      621.51      600.42    170.57 o 
  10  -4   6     1080.05     1642.31    250.24 o 
  11  -4   6     1360.26     1711.87    549.27 o 
  12  -4   6      323.97      157.56    148.81 o 
  13  -4   6       90.38      -29.97    152.82 o 
  14  -4   6      232.67      172.12    194.12 o 
 -16  -3   6      452.52      397.17    208.61 o 
 -15  -3   6      476.42      559.11    208.04 o 
 -14  -3   6      789.21     1200.15    185.43 o 
 -13  -3   6     1071.00     1103.00    174.95 o 
 -12  -3   6     2602.05     2633.54    240.56 o 
 -11  -3   6      630.66      539.74    131.81 o 
 -10  -3   6     7830.04     7496.28    359.07 o 
  -9  -3   6       17.04       44.57     82.51 o 
  -8  -3   6        3.12      -18.18     84.08 o 
  -7  -3   6     4757.83     4752.76    196.15 o 
  -6  -3   6     5408.36     5138.02    192.07 o 
  -5  -3   6      955.03     1327.67    130.93 o 
  -4  -3   6     6185.71     5905.19    220.43 o 
  -3  -3   6     1982.42     2082.51    123.41 o 
  -2  -3   6      184.44      133.96     40.58 o 
  -1  -3   6     2961.01     2536.18    131.92 o 
   0  -3   6     6540.91     6613.89    221.11 o 
   1  -3   6      140.68      230.50     58.54 o 
   2  -3   6    28616.37    29273.96    878.77 o 
   3  -3   6    14852.72    16052.84    518.99 o 
   4  -3   6     9986.90    10092.55    356.56 o 
   5  -3   6      409.82      484.84     77.94 o 
   6  -3   6     2473.32     2784.19    153.42 o 
   7  -3   6     7526.59     7540.20    261.94 o 
   8  -3   6     1874.48     1940.01    433.90 o 
   9  -3   6     5691.02     4921.96    370.74 o 
  10  -3   6      221.56      266.54    153.84 o 
  11  -3   6      268.32      332.20    152.21 o 
  12  -3   6      850.95     1023.96    231.59 o 
  13  -3   6      694.75      720.00    217.82 o 
  14  -3   6      212.93      292.94    183.50 o 
  15  -3   6     1562.32     1578.15    313.17 o 
 -16  -2   6        7.56      165.81    185.93 o 
 -15  -2   6      559.93      254.01    174.78 o 
 -14  -2   6     3046.06     4319.56   1138.91 o 
 -13  -2   6        0.89      -47.93     90.55 o 
 -12  -2   6     2934.83     2654.49    236.47 o 
 -11  -2   6        1.01     -100.19     77.29 o 
 -10  -2   6        2.26      -27.48     82.87 o 
  -9  -2   6     3312.94     3566.54    190.50 o 
  -8  -2   6     2739.25     2651.74    216.51 o 
  -7  -2   6     4727.32     4434.16    193.08 o 
  -6  -2   6    12551.45    12499.84    380.26 o 
  -5  -2   6      378.31      448.99     58.02 o 
  -4  -2   6      116.64      135.88     37.80 o 
  -3  -2   6      497.71      536.41     69.45 o 
  -2  -2   6     2192.20     1946.39    197.69 o 
  -1  -2   6    75228.37    78598.97   1719.90 o 
   0  -2   6    20064.51    21904.99    578.55 o 
   1  -2   6     9997.24     9868.99    340.76 o 
   2  -2   6     2243.34     2797.27    144.49 o 
   3  -2   6        6.99       32.12     43.28 o 
   4  -2   6     1048.30     1469.31    111.75 o 
   5  -2   6     5551.26     5976.95    212.32 o 
   6  -2   6      131.92      122.18     53.61 o 
   7  -2   6      665.86      537.16     77.23 o 
   8  -2   6      263.65      312.48     84.61 o 
   9  -2   6      408.72      149.45    281.77 o 
  10  -2   6      259.91      474.75    151.91 o 
  11  -2   6     7606.77     7678.91    537.64 o 
  12  -2   6      227.31       42.93    140.40 o 
  13  -2   6      892.46     1339.95    641.38 o 
  14  -2   6       19.39      205.83    160.45 o 
  15  -2   6      361.19      183.19    449.33 o 
 -16  -1   6      648.19      722.63    236.66 o 
 -15  -1   6      960.22      920.25    236.24 o 
 -14  -1   6      187.83      215.95    166.64 o 
 -13  -1   6      301.50      234.87    113.87 o 
 -12  -1   6       18.27      -43.14     85.31 o 
 -11  -1   6     1112.05     1057.02    178.77 o 
 -10  -1   6      874.89      958.80    127.46 o 
  -9  -1   6      386.90      373.64     83.51 o 
  -8  -1   6     1035.61      960.85    102.32 o 
  -7  -1   6      519.47      456.83     76.07 o 
  -6  -1   6        3.98      -28.53     43.24 o 
  -5  -1   6    16675.39    15767.72    402.12 o 
  -4  -1   6      686.38      547.03     55.30 o 
  -3  -1   6    10698.72    10728.83    320.51 o 
  -2  -1   6     3650.23     3470.56    140.88 o 
  -1  -1   6     3819.50     4142.16    166.32 o 
   0  -1   6     2928.74     3299.06    131.54 o 
   1  -1   6      551.75      475.98     57.96 o 
   2  -1   6    31021.77    32489.12    959.90 o 
   3  -1   6     1844.71     1833.45    119.91 o 
   4  -1   6     2113.75     1891.68    123.90 o 
   5  -1   6     3991.74     4427.54    312.54 o 
   6  -1   6     1064.41     1189.20     93.84 o 
   7  -1   6      578.54      662.92    190.42 o 
   8  -1   6     7887.59     8372.83    344.19 o 
   9  -1   6     1128.98     1023.27    128.91 o 
  10  -1   6    17063.40    17173.67    803.89 o 
  11  -1   6      995.41      853.49    192.83 o 
  12  -1   6     3430.76     3385.32    340.92 o 
  13  -1   6      479.95       96.96    140.07 o 
  14  -1   6      592.77      650.59    202.29 o 
  15  -1   6       31.83     -134.47    147.41 o 
  16  -1   6      588.80      434.17    222.66 o 
 -16   0   6       56.39      -10.69    167.82 o 
 -15   0   6      645.50      591.50    287.71 o 
 -14   0   6       16.37      -13.74    131.57 o 
 -13   0   6     1977.57     1980.45    290.76 o 
 -12   0   6      276.96      223.54     90.52 o 
 -11   0   6     4521.26     4481.14    235.06 o 
 -10   0   6        9.30      -73.83     57.59 o 
  -9   0   6        3.76      -82.03     54.69 o 
  -8   0   6     4175.46     4138.56    221.20 o 
  -7   0   6     7478.16     7306.09    263.70 o 
  -6   0   6    11736.36    11971.42    411.62 o 
  -5   0   6     3132.90     2984.74    182.98 o 
  -4   0   6     5613.69     5586.37    174.84 o 
  -3   0   6     6645.34     6956.27    256.56 o 
  -2   0   6     1586.70     1459.25     89.57 o 
  -1   0   6    13928.44    14857.99    420.07 o 
   0   0   6    23795.78    26159.26    599.50 o 
   1   0   6       34.40       34.64     33.75 o 
   2   0   6      919.85      936.39     86.68 o 
   3   0   6     5902.87     6800.41    258.28 o 
   4   0   6     7875.66     8280.39    303.26 o 
   5   0   6      125.45       34.46     41.46 o 
   6   0   6      977.85      853.99    150.89 o 
   7   0   6      731.13      856.46    178.63 o 
   8   0   6     6567.41     6655.81    716.61 o 
   9   0   6      326.44      454.43    100.98 o 
  10   0   6     1047.09     1141.67    141.48 o 
  11   0   6      251.86      201.06    316.62 o 
  12   0   6     3512.92     3445.52    455.33 o 
  13   0   6     6662.12     6499.32    476.54 o 
  14   0   6     1539.03     1534.40    272.49 o 
  15   0   6      312.85      311.44    193.53 o 
  16   0   6        3.40      307.12    199.15 o 
 -16   1   6      300.61      170.24    179.85 o 
 -15   1   6      194.97      164.46    167.69 o 
 -14   1   6      131.45       80.86    154.74 o 
 -13   1   6        9.44      -81.26    102.30 o 
 -12   1   6       42.03       69.77    123.26 o 
 -11   1   6       51.44       48.81     76.36 o 
 -10   1   6     1484.52     1903.63    157.16 o 
  -9   1   6      306.86      167.03     76.19 o 
  -8   1   6    10591.29     9871.34    337.45 o 
  -7   1   6      615.42      707.51    110.12 o 
  -6   1   6     3511.28     3396.26    140.07 o 
  -5   1   6      227.82      372.23     55.25 o 
  -4   1   6    27488.67    25990.31    610.87 o 
  -3   1   6     9577.84     9909.93    293.77 o 
  -2   1   6    11903.14    12386.26    346.27 o 
  -1   1   6     3522.66     3796.11    137.54 o 
   0   1   6      272.92      223.89     41.04 o 
   1   1   6      845.49     1070.67    135.49 o 
   2   1   6     2137.40     2048.38    120.57 o 
   3   1   6    41359.44    43505.54   1260.25 o 
   4   1   6     2637.56     2733.89    165.62 o 
   5   1   6    11402.16    11215.42    333.14 o 
   6   1   6        9.57        4.67     39.14 o 
   7   1   6      509.47      709.81    122.76 o 
   8   1   6     1036.80     1785.24    238.84 o 
   9   1   6     7612.79     7870.27    432.00 o 
  10   1   6        5.87       59.12     73.19 o 
  11   1   6     8553.05     8736.69    411.94 o 
  12   1   6        3.00      -46.57    105.64 o 
  13   1   6     1128.46     1314.07    233.86 o 
  14   1   6      114.60      320.77    217.77 o 
  15   1   6     4333.52     4392.87    423.94 o 
  16   1   6      245.76       60.78    193.40 o 
 -16   2   6        2.31     -161.56    150.10 o 
 -15   2   6        3.11      -93.11    141.02 o 
 -14   2   6        6.50       92.79    123.88 o 
 -13   2   6     2509.17     2616.38    285.95 o 
 -12   2   6     2758.22     2793.03    253.87 o 
 -11   2   6      478.89      364.56    123.17 o 
 -10   2   6      717.30      497.61     99.79 o 
  -9   2   6      696.47      710.88    103.61 o 
  -8   2   6     1863.79     2158.97    181.69 o 
  -7   2   6       33.65      -20.85     51.25 o 
  -6   2   6    13192.09    13090.68    350.11 o 
  -5   2   6     8448.53     7397.81    249.21 o 
  -4   2   6      173.17      202.53     42.91 o 
  -3   2   6       48.76       30.84     35.56 o 
  -2   2   6     2432.79     2797.01    131.06 o 
  -1   2   6    27229.70    27471.04    689.97 o 
   0   2   6      785.52     1004.47    141.52 o 
   1   2   6    10934.31    10745.27    289.33 o 
   2   2   6      490.13      615.09     55.19 o 
   3   2   6     1657.94     1855.67     88.33 o 
   4   2   6     3843.97     4182.39    152.91 o 
   5   2   6    10319.95    10333.80    310.59 o 
   6   2   6       20.71        5.22     40.51 o 
   7   2   6    11324.98    11410.68    413.45 o 
   8   2   6     4924.91     4687.15    231.82 o 
   9   2   6     2119.82     2526.02    176.29 o 
  10   2   6      282.84      128.45     58.14 o 
  11   2   6        1.80      -95.26     63.51 o 
  12   2   6     4646.60     4513.76    523.02 o 
  13   2   6      203.22      178.87    148.02 o 
  14   2   6     5860.54     6206.69    471.19 o 
  15   2   6       24.07      -80.14    277.97 o 
  16   2   6       81.80     -160.33    250.11 o 
 -15   3   6      326.57      168.13    219.61 o 
 -14   3   6        0.78        5.99    122.81 o 
 -13   3   6       10.75      179.65    155.38 o 
 -12   3   6      476.30      644.54    150.40 o 
 -11   3   6       36.77      -66.54     90.13 o 
 -10   3   6      643.06      510.94    142.11 o 
  -9   3   6    11477.07    11801.36    397.15 o 
  -8   3   6        3.64       18.21     56.70 o 
  -7   3   6     5446.13     5388.88    217.59 o 
  -6   3   6      725.59      771.28     73.49 o 
  -5   3   6     1527.44     1453.09     87.97 o 
  -4   3   6     1350.72     1119.95     75.67 o 
  -3   3   6     2880.12     2493.62    162.39 o 
  -2   3   6    18744.22    18832.42    493.74 o 
  -1   3   6      772.27      671.33     56.90 o 
   0   3   6     8702.84     9120.25    254.37 o 
   1   3   6     5784.49     6266.20    179.79 o 
   2   3   6    13125.57    14200.31    673.96 o 
   3   3   6    15080.58    15724.23    626.37 o 
   4   3   6    14694.36    14995.97    412.67 o 
   5   3   6     1214.61     1380.30    120.21 o 
   6   3   6     9220.60     9092.08    281.72 o 
   7   3   6     3471.60     3328.49    150.23 o 
   8   3   6     5272.96     5526.32    215.23 o 
   9   3   6      138.73      143.88     64.56 o 
  10   3   6     1759.35     2021.98    200.57 o 
  11   3   6      182.44      125.00     61.10 o 
  12   3   6       10.97      -37.40     64.35 o 
  13   3   6      839.99     1011.73    129.50 o 
  14   3   6      203.22      -69.60     96.52 o 
  15   3   6      261.97      244.80    237.98 o 
  16   3   6     4224.78     3543.18    589.51 o 
  17   3   6      435.78      656.39    353.61 o 
 -15   4   6      262.71       88.00    141.94 o 
 -14   4   6        0.72        9.73    125.04 o 
 -13   4   6     3716.60     4004.55    325.76 o 
 -12   4   6     2011.92     1791.18    276.94 o 
 -11   4   6      642.47      546.05    227.52 o 
 -10   4   6     3581.53     3946.34    276.36 o 
  -9   4   6     2114.22     2588.98    221.52 o 
  -8   4   6      802.31      710.29     95.28 o 
  -7   4   6      937.30     1107.98    103.83 o 
  -6   4   6     3299.77     2830.24    125.43 o 
  -5   4   6     1532.63     1634.47     92.32 o 
  -4   4   6     1502.48     1148.15     75.60 o 
  -3   4   6     3982.65     4010.54    136.45 o 
  -2   4   6     5225.18     5395.87    206.84 o 
  -1   4   6       30.73       14.53     31.62 o 
   0   4   6     2618.93     1991.04    123.31 o 
   1   4   6       89.94       42.57     32.98 o 
   2   4   6     5353.21     4550.27    228.25 o 
   3   4   6     3400.77     3510.22    201.79 o 
   4   4   6     1335.11     1346.16     61.21 o 
   5   4   6        9.44        9.41     29.69 o 
   6   4   6    15603.20    15381.49    431.63 o 
   7   4   6    10145.11    10284.97    318.68 o 
   8   4   6     4442.22     4193.71    180.09 o 
   9   4   6     4890.08     4627.34    270.88 o 
  10   4   6      311.87      249.72    106.80 o 
  11   4   6     1294.66     1676.68    142.52 o 
  12   4   6     1454.73     1152.19    189.02 o 
  13   4   6      773.81      975.37    149.66 o 
  14   4   6        2.10       36.09     83.32 o 
  15   4   6      706.60      683.30    245.15 o 
  16   4   6      237.76     -209.57    210.79 o 
  17   4   6       65.21      152.61    268.85 o 
 -15   5   6      147.80      194.66    167.06 o 
 -14   5   6     2801.53     2876.55    304.42 o 
 -13   5   6      390.21      268.15    156.43 o 
 -12   5   6       55.99       12.97    117.82 o 
 -11   5   6      411.93      321.59    143.04 o 
 -10   5   6     1733.84     1466.78    186.19 o 
  -9   5   6     2370.89     2195.86    208.57 o 
  -8   5   6     6502.27     6921.39    386.07 o 
  -7   5   6     2282.49     2155.82    232.83 o 
  -6   5   6     2121.41     1838.34    140.28 o 
  -5   5   6     2298.26     2172.65    105.17 o 
  -4   5   6      635.88      899.43     77.68 o 
  -3   5   6    12555.83    12868.98    330.16 o 
  -2   5   6    18740.53    17634.07    469.17 o 
  -1   5   6     5215.71     5226.20    199.95 o 
   0   5   6       17.47      -23.82     47.25 o 
   1   5   6      932.96      787.06     67.52 o 
   2   5   6     2601.29     2829.62    128.01 o 
   3   5   6    11202.75    10312.00    330.28 o 
   4   5   6      326.48      290.72     46.40 o 
   5   5   6    10310.94    10461.98    335.83 o 
   6   5   6     2491.95     2492.94    116.03 o 
   7   5   6      354.00      518.62     67.64 o 
   8   5   6        8.90       11.53     49.02 o 
   9   5   6    10441.41     9915.25    330.49 o 
  10   5   6      418.15      432.19     88.05 o 
  11   5   6     1066.04     1403.52    136.53 o 
  12   5   6     1104.95     1285.75    136.12 o 
  13   5   6        2.25      -71.85     67.99 o 
  14   5   6     1333.04     1428.56    184.20 o 
  15   5   6       57.06       45.67    133.29 o 
  16   5   6      323.60      266.89    250.72 o 
  17   5   6     2498.01     3809.71    611.80 o 
 -14   6   6      457.07      698.47    216.80 o 
 -13   6   6      109.82      162.60    164.22 o 
 -12   6   6     1573.56     1758.70    236.01 o 
 -11   6   6     2533.28     2563.13    254.41 o 
 -10   6   6        5.40     -116.77     77.85 o 
  -9   6   6       81.03      -34.08    127.09 o 
  -8   6   6      605.60      832.49    166.25 o 
  -7   6   6      892.00      886.62    140.34 o 
  -6   6   6      109.38       93.23     43.77 o 
  -5   6   6     4293.33     3996.25    159.49 o 
  -4   6   6      241.53      232.39     45.97 o 
  -3   6   6     4133.85     3815.30    154.23 o 
  -2   6   6      136.10      172.75     46.03 o 
  -1   6   6      512.34      626.08     71.39 o 
   0   6   6      658.67      792.89    107.67 o 
   1   6   6    45435.88    45312.09   1286.16 o 
   2   6   6    24865.21    28010.24   1015.16 o 
   3   6   6    22744.68    23273.41    842.97 o 
   4   6   6     1223.82     1241.21    103.76 o 
   5   6   6      164.45      273.54     48.90 o 
   6   6   6     6724.07     6473.58    379.98 o 
   7   6   6     2040.90     2246.22    121.51 o 
   8   6   6     7724.96     8134.73    276.59 o 
   9   6   6      100.87       28.41     57.37 o 
  10   6   6     2288.98     2404.09    243.28 o 
  11   6   6     1492.52     1529.11    142.07 o 
  12   6   6      158.91      131.56     75.63 o 
  13   6   6      942.33      747.76    163.60 o 
  14   6   6     5896.68     6195.67    502.88 o 
  15   6   6       45.46       40.64    171.29 o 
  16   6   6      397.42      470.70    267.50 o 
 -14   7   6      330.60      304.26    221.69 o 
 -13   7   6     1064.60     1114.38    263.71 o 
 -12   7   6       21.44      131.76    161.35 o 
 -11   7   6      786.43      812.29    210.12 o 
 -10   7   6      195.11      149.94    243.25 o 
  -9   7   6       84.52      143.02    125.98 o 
  -8   7   6      830.54      868.57    188.52 o 
  -7   7   6     2492.67     2363.35    557.48 o 
  -6   7   6      314.30      211.30    127.55 o 
  -5   7   6      256.38      284.52     69.41 o 
  -4   7   6     3219.77     3122.66    144.78 o 
  -3   7   6     6035.02     6282.26    213.79 o 
  -2   7   6     6194.95     6268.03    212.10 o 
  -1   7   6      445.73      367.31     63.41 o 
   0   7   6    11165.24    11151.55    456.91 o 
   1   7   6       94.30      128.24     90.51 o 
   2   7   6     3352.89     2701.48    261.75 o 
   3   7   6     3672.20     3207.08    183.34 o 
   4   7   6     7198.63     6602.13    299.89 o 
   5   7   6      648.13      762.03     98.33 o 
   6   7   6     1113.46     1634.00    108.95 o 
   7   7   6     2277.12     2206.83    138.11 o 
   8   7   6      641.66      736.76    118.40 o 
   9   7   6      979.75      982.24    105.05 o 
  10   7   6     1664.49     1669.92    134.79 o 
  11   7   6     3935.64     3898.90    207.04 o 
  12   7   6     6439.87     6287.19    317.85 o 
  13   7   6     3845.35     3613.90    217.54 o 
  14   7   6        1.12      320.61    150.04 o 
  15   7   6      188.26      199.61    143.86 o 
  16   7   6      125.54      151.25    152.62 o 
 -13   8   6      109.89       -4.68    184.52 o 
 -12   8   6        3.18      -71.82    135.85 o 
 -11   8   6      972.21      921.18    399.17 o 
 -10   8   6     1645.59     1900.64    280.47 o 
  -9   8   6      752.05      633.68    186.74 o 
  -8   8   6     1444.03     2157.23    273.85 o 
  -7   8   6      446.00      371.04    147.30 o 
  -6   8   6     8186.50     8211.43    469.85 o 
  -5   8   6      190.45      182.13    107.20 o 
  -4   8   6    17981.57    17836.57    592.94 o 
  -3   8   6     2997.59     2914.45    167.14 o 
  -2   8   6     9012.24     9028.81    338.60 o 
  -1   8   6       33.36        5.71     53.64 o 
   0   8   6      214.99      415.61    137.30 o 
   1   8   6     2706.57     2585.49    253.29 o 
   2   8   6     2292.75     2108.05    237.62 o 
   3   8   6     2700.84     3112.66    304.13 o 
   4   8   6     2238.50     2646.96    180.33 o 
   5   8   6     2412.63     2406.79    175.32 o 
   6   8   6      103.65       11.46     64.24 o 
   7   8   6     3680.95     3607.37    186.64 o 
   8   8   6     2687.28     2621.81    174.53 o 
   9   8   6      832.40      998.74    202.61 o 
  10   8   6      129.85       38.74     97.89 o 
  11   8   6     7636.05     7968.30    305.20 o 
  12   8   6        1.31       75.51     74.21 o 
  13   8   6     3916.05     4141.54    948.69 o 
  14   8   6     1315.22     1405.63    239.33 o 
  15   8   6     4858.35     4964.20    620.44 o 
  16   8   6        0.05       38.83    198.18 o 
  17   8   6       37.86       82.55    232.11 o 
 -13   9   6       46.23      103.34    255.32 o 
 -12   9   6      404.60      117.74    316.92 o 
 -11   9   6       21.14     -146.10    128.86 o 
 -10   9   6        4.17      207.62    152.47 o 
  -9   9   6      383.05      337.05    160.16 o 
  -8   9   6     4304.43     3205.25    332.35 o 
  -7   9   6      300.61      265.17    133.72 o 
  -6   9   6     1106.90     1171.27    200.24 o 
  -5   9   6     2889.60     3010.89    302.17 o 
  -4   9   6     2460.03     2479.56    440.63 o 
  -3   9   6     4493.85     4259.04    212.66 o 
  -2   9   6     3168.55     3235.22    183.56 o 
  -1   9   6    13217.92    12809.66    452.91 o 
   0   9   6      853.31      948.77    180.66 o 
   1   9   6     4765.31     4483.12    346.75 o 
   2   9   6     1765.75     2201.87    255.25 o 
   3   9   6     2642.76     3048.60    312.09 o 
   4   9   6      264.42      250.87    152.49 o 
   5   9   6    10371.94     9653.47    433.43 o 
   6   9   6     2574.88     3230.99    224.45 o 
   7   9   6     3263.06     3800.72    536.17 o 
   8   9   6     5121.93     5013.25    239.72 o 
   9   9   6        6.78        2.70     75.26 o 
  10   9   6      327.16      552.34    109.32 o 
  11   9   6      713.68      886.99    133.77 o 
  12   9   6     1764.66     2214.59    216.44 o 
  13   9   6      670.69      517.61    236.39 o 
  14   9   6     1660.92     1594.85    359.24 o 
  15   9   6        0.76     -230.02    153.35 o 
  16   9   6      540.55      418.65    253.29 o 
  17   9   6       18.94      -23.52    214.47 o 
 -12  10   6        4.63      -79.51    158.90 o 
 -11  10   6     1768.61     2115.81    328.26 o 
 -10  10   6      199.20      130.95    154.93 o 
  -9  10   6     4004.77     4009.39    396.54 o 
  -8  10   6      849.21      796.26    402.85 o 
  -7  10   6       44.45       21.20    115.67 o 
  -6  10   6       99.62      100.57    114.49 o 
  -5  10   6     8342.32     8228.21    482.17 o 
  -4  10   6      651.69      553.16    253.11 o 
  -3  10   6     8952.78     9209.05    491.23 o 
  -2  10   6      866.10     1066.33    309.51 o 
  -1  10   6      502.32      644.61     99.39 o 
   0  10   6     1349.90     1299.87    160.58 o 
   1  10   6       20.19      -15.92     82.55 o 
   2  10   6     5442.45     5906.37    443.27 o 
   3  10   6     6706.93     6694.30    491.28 o 
   4  10   6     4544.36     5054.39    282.16 o 
   5  10   6      106.48        6.01     79.14 o 
   6  10   6     1373.65     1598.52    169.11 o 
   7  10   6     6418.29     6710.44    357.64 o 
   8  10   6    11015.20    10987.71    516.84 o 
   9  10   6      208.94      256.23     91.93 o 
  10  10   6     1170.31     1507.11    165.92 o 
  11  10   6        0.11     -107.72     71.81 o 
  12  10   6       39.65       78.76    177.72 o 
  13  10   6      986.75     1158.81    319.07 o 
  14  10   6      995.74     1905.34    415.46 o 
  15  10   6      862.33      475.60    272.16 o 
  16  10   6     1796.09     2637.79    493.97 o 
  17  10   6      136.67      189.48    247.17 o 
 -11  11   6       93.25       27.29    426.61 o 
 -10  11   6       17.06      -96.30    132.09 o 
  -9  11   6     1458.08     1274.62    257.93 o 
  -8  11   6     3545.44     4126.11    402.29 o 
  -7  11   6      348.76      171.67    144.01 o 
  -6  11   6     2033.22     2034.64    386.19 o 
  -5  11   6     1460.73     1701.62    239.30 o 
  -4  11   6      406.37       49.66    237.43 o 
  -3  11   6      265.56      269.84    129.25 o 
  -2  11   6     5582.39     5611.17    265.14 o 
  -1  11   6     2679.42     2970.86    302.46 o 
   0  11   6    11204.94    12896.71    576.72 o 
   1  11   6       17.97       16.54     95.90 o 
   2  11   6       62.85      -59.40     95.17 o 
   3  11   6        5.67       17.88    103.13 o 
   4  11   6     1423.27     1526.51    276.02 o 
   5  11   6     1541.52     1368.40    164.39 o 
   6  11   6     9195.45     9190.47    462.07 o 
   7  11   6     3460.36     3794.92    276.93 o 
   8  11   6      754.06      993.16    163.64 o 
   9  11   6     2046.45     2264.96    581.12 o 
  10  11   6      148.88      256.08    119.97 o 
  11  11   6     2042.21     2496.18    298.55 o 
  12  11   6       13.00      115.01    200.87 o 
  13  11   6      353.42      809.00    279.51 o 
  14  11   6        0.90      -55.97    181.15 o 
  15  11   6       48.52      120.40    216.67 o 
  16  11   6       50.91     -161.43    203.69 o 
 -10  12   6     3333.44     2936.40    383.63 o 
  -9  12   6      394.10      242.20    172.87 o 
  -8  12   6     1982.93     2232.08    317.98 o 
  -7  12   6      183.44      262.19    154.74 o 
  -6  12   6      712.42      541.47    211.16 o 
  -5  12   6      769.32      587.41    170.01 o 
  -4  12   6     2344.19     2630.58    288.35 o 
  -3  12   6      521.05      287.25    132.94 o 
  -2  12   6     3017.86     3119.94    291.23 o 
  -1  12   6      148.46      118.54     74.61 o 
   0  12   6      222.97      318.63    110.73 o 
   1  12   6     8224.61     8283.32    516.57 o 
   2  12   6     3868.39     3827.71    375.65 o 
   3  12   6    16590.69    16833.68   1000.81 o 
   4  12   6     3420.47     3005.32    363.47 o 
   5  12   6     2558.14     2980.40    243.14 o 
   6  12   6        6.70      157.38    201.06 o 
   7  12   6      576.47      610.16    163.09 o 
   8  12   6       79.81      156.68    111.17 o 
   9  12   6     3262.60     3386.28    287.23 o 
  10  12   6      149.00      222.75    129.89 o 
  11  12   6      711.51      647.20    257.70 o 
  12  12   6        4.60       24.62    163.15 o 
  13  12   6      993.94      732.20    289.67 o 
  14  12   6     1054.57      716.52    284.77 o 
  15  12   6       93.91      399.54    265.79 o 
  16  12   6      982.72      721.30    335.73 o 
 -10  13   6        0.10       99.99    178.64 o 
  -9  13   6      192.34      145.77    168.97 o 
  -8  13   6      276.63      216.24    164.36 o 
  -7  13   6     1032.57     1005.87    251.82 o 
  -6  13   6       40.29      159.56    143.18 o 
  -5  13   6     1851.43     2362.86    310.11 o 
  -4  13   6      479.13      901.91    196.40 o 
  -3  13   6        0.30     -132.68     93.25 o 
  -2  13   6      649.86      515.83    176.13 o 
  -1  13   6     6036.59     6254.58    419.38 o 
   0  13   6       35.29      -32.45     93.64 o 
   1  13   6    13307.08    13132.94    606.96 o 
   2  13   6     2349.60     2243.52    225.98 o 
   3  13   6     1127.91     1480.94    261.38 o 
   4  13   6     1542.58     1810.89    203.08 o 
   5  13   6     3231.27     3507.89    273.57 o 
   6  13   6     4080.20     4042.21    300.28 o 
   7  13   6     1213.02     1189.80    183.10 o 
   8  13   6     2913.66     2410.27    498.69 o 
   9  13   6      144.71      267.78    123.95 o 
  10  13   6       43.87      533.29    216.55 o 
  11  13   6     1101.71      983.78    299.59 o 
  12  13   6     2779.66     2446.11    443.76 o 
  13  13   6      697.58      540.76    252.31 o 
  14  13   6     3403.11     3979.22    597.84 o 
  15  13   6      324.41       59.28    229.04 o 
  16  13   6       46.75     -120.89    210.79 o 
  -9  14   6     1426.25     1629.82    314.12 o 
  -8  14   6      270.82      348.70    245.70 o 
  -7  14   6      666.61      744.28    218.26 o 
  -6  14   6       28.11      116.14    143.87 o 
  -5  14   6      460.32      218.72    157.46 o 
  -4  14   6      428.91      396.12    291.33 o 
  -3  14   6     2071.28     2259.54    290.98 o 
  -2  14   6     2515.20     2628.32    296.84 o 
  -1  14   6     2067.30     1948.89    254.35 o 
   0  14   6      299.50      708.44    252.80 o 
   1  14   6      601.19      550.10    157.51 o 
   2  14   6    11331.07    12337.31    590.97 o 
   3  14   6     3326.45     2751.01    252.89 o 
   4  14   6    15577.70    16420.92    715.19 o 
   5  14   6      266.52      165.81    115.36 o 
   6  14   6      766.66     1139.53    184.54 o 
   7  14   6      151.73       24.48    106.37 o 
   8  14   6      634.67      796.78    163.98 o 
   9  14   6      681.96      929.52    184.76 o 
  10  14   6     1635.56     1555.53    354.59 o 
  11  14   6     1209.75      918.87    291.02 o 
  12  14   6      163.79      402.36    233.33 o 
  13  14   6      298.35      144.53    211.53 o 
  14  14   6      753.90      712.61    313.68 o 
  15  14   6      212.96      -12.13    235.53 o 
  -7  15   6      391.31      480.65    207.63 o 
  -6  15   6     1541.64     1890.64    321.18 o 
  -5  15   6      699.61      425.52    383.37 o 
  -4  15   6     1544.91     1673.39    274.38 o 
  -3  15   6       26.95        1.63    127.38 o 
  -2  15   6      242.79      179.05    128.24 o 
  -1  15   6      386.10      283.76    145.36 o 
   0  15   6     8145.12     7688.37    731.35 o 
   1  15   6     2197.78     2407.65    407.62 o 
   2  15   6     1248.02     1463.80    298.61 o 
   3  15   6      123.70      227.95     97.42 o 
   4  15   6        4.04      -35.97     75.97 o 
   5  15   6     5725.78     5602.91    369.75 o 
   6  15   6       99.32       32.57    134.79 o 
   7  15   6     3332.85     3586.15    842.25 o 
   8  15   6     1021.68      903.48    185.79 o 
   9  15   6       86.25      335.60    213.98 o 
  10  15   6      186.59      216.79    194.87 o 
  11  15   6      858.58      989.54    313.07 o 
  12  15   6      219.67      153.23    194.26 o 
  13  15   6     5062.89     6521.85    732.45 o 
  14  15   6      559.45      699.62    307.68 o 
  15  15   6     2131.19     1749.06    433.34 o 
  -6  16   6        0.44     -137.09    146.85 o 
  -5  16   6      188.85      -30.16    148.59 o 
  -4  16   6     1074.49     1346.79    333.46 o 
  -3  16   6     3565.16     4259.83    408.86 o 
  -2  16   6      391.38      353.98    155.68 o 
  -1  16   6     3439.90     3178.71    333.55 o 
   0  16   6      172.34      218.63    199.28 o 
   1  16   6      252.36      342.09    214.96 o 
   2  16   6      114.68      396.11    211.65 o 
   3  16   6     4916.33     5252.79    300.79 o 
   4  16   6      254.88       82.16    104.92 o 
   5  16   6     2524.86     2632.13    216.21 o 
   6  16   6        7.43      -50.45    106.14 o 
   7  16   6       21.54      -20.17    114.98 o 
   8  16   6      308.28      357.41    216.79 o 
   9  16   6      483.86      453.31    223.53 o 
  10  16   6      756.28      536.23    240.56 o 
  11  16   6      404.50      509.77    252.80 o 
  12  16   6     1493.52     1293.42    349.69 o 
  13  16   6       95.63      145.88    220.71 o 
  14  16   6      458.77      609.47    293.22 o 
  -5  17   6     2524.33     2296.89    568.87 o 
  -4  17   6     1466.16     2002.41    330.38 o 
  -3  17   6      162.79      156.47    168.42 o 
  -2  17   6      205.46      229.21    165.32 o 
  -1  17   6     1906.76     1586.84    259.06 o 
   0  17   6     1528.60     1314.85    348.46 o 
   1  17   6      901.28     1085.08    320.42 o 
   2  17   6      139.09      141.35    212.14 o 
   3  17   6     3612.57     3317.30    315.27 o 
   4  17   6     1356.12     1489.41    181.81 o 
   5  17   6      184.02       96.87    103.56 o 
   6  17   6     3543.23     3131.74    300.79 o 
   7  17   6     1546.71     2291.29    399.66 o 
   8  17   6     5637.21     4669.17    551.42 o 
   9  17   6      245.77      685.17    277.18 o 
  10  17   6      354.58      453.68    253.54 o 
  11  17   6      117.90      -80.59    182.25 o 
  12  17   6     1056.28      889.35    319.56 o 
  13  17   6       18.72      -15.07    201.12 o 
  -3  18   6      694.31      805.67    324.89 o 
  -2  18   6     2788.34     2739.31    475.91 o 
  -1  18   6      249.74      335.90    173.06 o 
   0  18   6      393.26      398.19    277.36 o 
   1  18   6       13.79      -83.29    181.15 o 
   2  18   6        1.94      272.89    224.14 o 
   3  18   6      690.61      915.34    206.81 o 
   4  18   6     1949.46     1509.80    305.78 o 
   5  18   6      103.45       11.95    143.79 o 
   6  18   6     2276.13     2276.59    387.41 o 
   7  18   6      946.26     1024.57    299.10 o 
   8  18   6      571.81      747.02    275.22 o 
   9  18   6       18.26      -73.98    157.76 o 
  10  18   6     2684.19     2412.42    429.55 o 
  11  18   6     2627.58     2287.86    447.18 o 
  12  18   6      384.65      190.58    222.67 o 
  -1  19   6      193.63      114.11    306.33 o 
   0  19   6      143.01      144.72    164.57 o 
   1  19   6     2006.99     1704.35    395.25 o 
   2  19   6     1050.74      739.54    197.05 o 
   3  19   6      699.33      721.75    194.01 o 
   4  19   6      899.38      791.12    275.71 o 
   6  19   6      711.00      523.37    249.99 o 
   7  19   6     4121.29     3417.88    482.22 o 
   8  19   6      213.87     -213.98    166.33 o 
   9  19   6     3509.61     2501.96    432.49 o 
  10  19   6      532.67      693.99    285.02 o 
   2  20   6        6.10      198.67    210.18 o 
   3  20   6     1614.14     1802.09    373.45 o 
   7  20   6     1440.60     1267.94    340.62 o 
  -6 -16   7      133.17      125.35    194.39 o 
  -5 -16   7     1804.32     2259.58    351.30 o 
  -4 -16   7     2253.90     2269.12    529.25 o 
  -3 -16   7      410.05      622.58    367.82 o 
  -2 -16   7      905.36     1236.10    426.49 o 
  -9 -15   7      133.09      478.39    220.69 o 
  -8 -15   7     5422.00     6176.51   1049.92 o 
  -7 -15   7       95.48      234.44    194.32 o 
  -6 -15   7     3756.26     4441.25    444.17 o 
  -5 -15   7        4.19     -122.50    152.57 o 
  -4 -15   7      205.79      310.17    191.57 o 
  -3 -15   7      104.24       60.14    261.87 o 
  -2 -15   7      903.58      909.68    391.95 o 
  -1 -15   7      885.21     1282.40    417.30 o 
   0 -15   7     1054.23     1641.76    471.68 o 
   1 -15   7      142.87      738.82    351.65 o 
   2 -15   7      448.54     1020.65    391.70 o 
 -11 -14   7       43.30      -91.57    192.91 o 
 -10 -14   7      665.46      864.76    356.24 o 
  -9 -14   7     2411.12     2366.32    473.09 o 
  -8 -14   7       46.08      132.76    177.60 o 
  -7 -14   7       15.99     -107.85    144.93 o 
  -6 -14   7      846.27     1015.26    244.94 o 
  -5 -14   7     2506.70     2196.72    437.08 o 
  -4 -14   7     1461.49     1622.43    275.41 o 
  -3 -14   7     1547.65     1352.88    257.26 o 
  -2 -14   7      239.81      335.73    270.56 o 
  -1 -14   7      171.65     -125.06    239.21 o 
   0 -14   7      274.33      657.98    322.01 o 
   1 -14   7     1699.17     1470.41    418.28 o 
   2 -14   7      109.08      326.91    278.53 o 
 -12 -13   7      317.74      152.45    193.42 o 
 -11 -13   7     1661.60     2066.75    664.53 o 
 -10 -13   7      190.62      -36.76    284.71 o 
  -9 -13   7      658.68     1101.25    252.68 o 
  -8 -13   7      371.57       -9.41    152.71 o 
  -7 -13   7     5385.85     5150.13    441.54 o 
  -6 -13   7      309.09      218.77    168.25 o 
  -5 -13   7       70.85      -15.02    140.84 o 
  -4 -13   7       26.55      -81.43    129.77 o 
  -3 -13   7       58.25      -69.51    128.26 o 
  -2 -13   7     1358.00     1323.24    338.30 o 
  -1 -13   7      520.64      556.19    292.86 o 
   0 -13   7      571.86      420.36    268.85 o 
   1 -13   7       95.19       69.57    220.71 o 
   4 -13   7      601.34      715.54    342.46 o 
   5 -13   7     1319.00     1595.83    436.28 o 
   6 -13   7     1283.37     1220.80    523.80 o 
 -13 -12   7      315.51      414.11    168.66 o 
 -12 -12   7        1.46      160.04    185.72 o 
 -11 -12   7     2303.36     1723.58    422.32 o 
 -10 -12   7     2537.90     2462.38    338.80 o 
  -9 -12   7     2143.25     3232.39    369.50 o 
  -8 -12   7     1424.19     1271.06    253.39 o 
  -7 -12   7       95.73      127.20    298.06 o 
  -6 -12   7      660.21     1182.57    235.15 o 
  -5 -12   7        3.00       86.84    136.70 o 
  -4 -12   7     7254.69     7860.28    503.12 o 
  -3 -12   7       27.08       81.55    128.90 o 
  -2 -12   7     4379.45     4583.12    385.41 o 
  -1 -12   7       16.03     -129.50    117.94 o 
   0 -12   7        0.70        2.20    191.56 o 
   1 -12   7       83.42      -21.19    202.59 o 
   3 -12   7      875.73      465.43    271.42 o 
   4 -12   7     1961.34     1871.29    414.11 o 
   5 -12   7      550.70      254.27    276.44 o 
   6 -12   7      281.40      275.97    230.08 o 
   7 -12   7       25.18       32.85    172.07 o 
 -14 -11   7     2716.22     3092.69    400.30 o 
 -13 -11   7       31.31      -20.49    130.66 o 
 -12 -11   7     1302.26     1257.42    219.92 o 
 -11 -11   7      239.36      302.14    259.54 o 
 -10 -11   7        4.95     -139.93    134.77 o 
  -9 -11   7      208.38      412.48    171.07 o 
  -8 -11   7     1146.97     1215.10    237.79 o 
  -7 -11   7      396.68      273.14    164.49 o 
  -6 -11   7      865.77     1451.18    242.11 o 
  -5 -11   7       64.57      -33.72    123.66 o 
  -4 -11   7        1.32      -71.47    118.01 o 
  -3 -11   7       16.49       69.90    124.42 o 
  -2 -11   7     1702.49     1698.17    363.65 o 
  -1 -11   7     1481.99     1751.78    245.73 o 
   0 -11   7     1934.81     2164.01    312.21 o 
   1 -11   7     3292.25     2949.05    309.91 o 
   2 -11   7      805.64      812.55    288.69 o 
   3 -11   7       93.98      -25.35    198.42 o 
   4 -11   7      497.14       88.31    209.57 o 
   5 -11   7     1537.71     1496.13    395.50 o 
   6 -11   7       14.72     -103.29    151.22 o 
   7 -11   7     2458.45     2284.47    337.37 o 
   8 -11   7      158.37      -16.61    162.59 o 
 -14 -10   7      149.84      370.25    163.73 o 
 -13 -10   7      524.89      299.50    163.10 o 
 -12 -10   7        5.48       24.76    126.18 o 
 -11 -10   7     3468.29     3687.49    313.74 o 
 -10 -10   7       69.33      -91.26    104.26 o 
  -9 -10   7     3152.09     3134.20    275.96 o 
  -8 -10   7      857.56     1063.94    258.99 o 
  -7 -10   7       59.10      -13.06    121.70 o 
  -6 -10   7     1926.76     2082.31    268.61 o 
  -5 -10   7     2839.50     2826.31    297.19 o 
  -4 -10   7      279.81      117.75    174.97 o 
  -3 -10   7    11164.68    12118.33    833.62 o 
  -2 -10   7      147.60      179.09    125.41 o 
  -1 -10   7     3356.82     2857.14    279.38 o 
   0 -10   7     1941.41     2249.94    238.82 o 
   1 -10   7     1386.20     1320.53    192.04 o 
   2 -10   7      604.80      730.61    262.60 o 
   3 -10   7     1441.42     2128.87    385.58 o 
   4 -10   7       30.27     -110.11    175.27 o 
   5 -10   7      240.08      502.67    248.64 o 
   6 -10   7        2.19       20.70    221.33 o 
   7 -10   7      285.65      522.49    191.18 o 
   8 -10   7      486.56      226.97    252.07 o 
   9 -10   7      727.27      641.90    229.42 o 
 -15  -9   7      120.91      -37.74    135.13 o 
 -14  -9   7      163.89      260.38    146.10 o 
 -13  -9   7     2388.81     2317.82    265.79 o 
 -12  -9   7       24.02       33.38    117.48 o 
 -11  -9   7      460.02      138.68    135.95 o 
 -10  -9   7        2.80      -69.63     97.78 o 
  -9  -9   7       94.04      114.23    105.88 o 
  -8  -9   7      731.36      788.73    149.91 o 
  -7  -9   7      476.22      663.98    179.23 o 
  -6  -9   7      652.96      538.54    168.81 o 
  -5  -9   7     3524.33     3919.34    331.89 o 
  -4  -9   7      948.91     1117.52    200.75 o 
  -3  -9   7      178.82       92.31    122.11 o 
  -2  -9   7     1692.69     1629.56    217.84 o 
  -1  -9   7      567.91      700.86    121.70 o 
   0  -9   7    14437.68    14429.71    541.71 o 
   1  -9   7      770.61      918.46    162.07 o 
   2  -9   7     1453.97     1458.87    189.18 o 
   3  -9   7      228.47      186.66    186.05 o 
   4  -9   7       35.16     -117.46    168.90 o 
   5  -9   7      376.13      337.44    250.97 o 
   6  -9   7       89.87        2.08    201.85 o 
   7  -9   7       67.31      114.75    154.02 o 
   8  -9   7     1956.77     2200.94    347.24 o 
   9  -9   7      287.62      380.45    194.42 o 
  10  -9   7        4.53      -67.72    149.46 o 
 -15  -8   7     1015.59      915.05    197.69 o 
 -14  -8   7      455.78      202.21    140.98 o 
 -13  -8   7     2241.32     2104.78    263.96 o 
 -12  -8   7      302.69      169.46    134.48 o 
 -11  -8   7        7.53       -7.21    156.13 o 
 -10  -8   7     3141.23     3252.88    275.83 o 
  -9  -8   7      165.54      272.58    118.88 o 
  -8  -8   7     7036.30     6560.21    740.64 o 
  -7  -8   7      382.17      349.74    126.23 o 
  -6  -8   7     1770.94     1570.26    225.07 o 
  -5  -8   7      188.12      167.85    153.41 o 
  -4  -8   7     4545.14     4582.48    336.56 o 
  -3  -8   7       93.55       83.91    107.08 o 
  -2  -8   7    15099.04    15378.53    545.84 o 
  -1  -8   7     1027.61     1029.59    149.28 o 
   0  -8   7     1968.23     2011.50    174.26 o 
   1  -8   7      730.47      735.50    147.29 o 
   2  -8   7     5144.73     4834.31    310.90 o 
   3  -8   7     1315.95     1211.67    170.03 o 
   4  -8   7     1977.19     2122.63    376.27 o 
   5  -8   7     1040.64      656.14    272.03 o 
   6  -8   7       33.90     -245.82    163.88 o 
   7  -8   7       98.21       98.62    129.99 o 
   8  -8   7      612.96      576.54    179.65 o 
   9  -8   7      580.04      629.76    204.78 o 
  10  -8   7     1297.78     1325.71    336.46 o 
  11  -8   7     4693.83     5938.17    750.88 o 
 -15  -7   7        2.07     -106.59    125.65 o 
 -14  -7   7       95.60      100.46    131.50 o 
 -13  -7   7      201.34      330.40    134.25 o 
 -12  -7   7     1472.82     1635.13    218.81 o 
 -11  -7   7      267.26      336.22    132.24 o 
 -10  -7   7     1736.47     1562.75    252.35 o 
  -9  -7   7        9.95      -94.23     85.68 o 
  -8  -7   7     1514.31     1687.18    195.14 o 
  -7  -7   7      680.55      509.18    125.04 o 
  -6  -7   7     3276.97     3419.98    266.01 o 
  -5  -7   7    16783.79    17390.33    901.78 o 
  -4  -7   7     6863.25     7122.62    774.95 o 
  -3  -7   7     6242.35     6409.75    568.87 o 
  -2  -7   7     2818.81     2535.38    245.19 o 
  -1  -7   7     4700.08     4936.21    247.20 o 
   0  -7   7     1553.63     1529.16    147.81 o 
   1  -7   7     5693.98     6093.31    528.16 o 
   2  -7   7      202.46       79.83     71.94 o 
   3  -7   7     2204.60     2586.89    173.49 o 
   4  -7   7       12.18       86.51     69.69 o 
   5  -7   7      131.44       62.96    205.53 o 
   6  -7   7      145.92      147.59    198.54 o 
   7  -7   7     4202.84     4229.56    578.18 o 
   8  -7   7     1612.83     1306.31    236.49 o 
   9  -7   7     3205.92     2534.09    316.24 o 
  10  -7   7      599.66      707.35    209.99 o 
  11  -7   7      376.83      726.67    227.94 o 
  12  -7   7      170.74      191.61    187.92 o 
 -16  -6   7       91.19      188.40    152.40 o 
 -15  -6   7     1022.52      870.90    190.47 o 
 -14  -6   7       90.48      151.53    134.11 o 
 -13  -6   7      282.27      236.76    127.85 o 
 -12  -6   7      404.52      523.92    142.14 o 
 -11  -6   7       13.08      -22.30    100.04 o 
 -10  -6   7       73.51       25.74     93.47 o 
  -9  -6   7     5852.75     4945.95    405.12 o 
  -8  -6   7      825.52     1069.73    157.26 o 
  -7  -6   7    10129.81     9276.82    407.20 o 
  -6  -6   7     1016.27      850.04    173.08 o 
  -5  -6   7      347.97      221.84     91.87 o 
  -4  -6   7      195.70      105.10    220.59 o 
  -3  -6   7     6235.58     6466.19    269.48 o 
  -2  -6   7     1508.15     1554.22    130.59 o 
  -1  -6   7    11367.39    11357.40    361.18 o 
   0  -6   7      380.57      466.61     79.63 o 
   1  -6   7      128.46       18.41     56.28 o 
   2  -6   7     3176.36     3364.73    192.12 o 
   3  -6   7     3243.89     3317.18    190.59 o 
   4  -6   7     7041.22     6959.97    290.09 o 
   5  -6   7      685.38      604.09     95.09 o 
   6  -6   7     5394.87     5409.70    587.31 o 
   7  -6   7      254.87      195.30    131.71 o 
   8  -6   7      233.43      -14.59    113.93 o 
   9  -6   7        9.77      -57.55    237.74 o 
  10  -6   7     2642.56     2523.60    317.71 o 
  11  -6   7       34.60      300.02    167.72 o 
  12  -6   7     2099.22     2396.89    346.27 o 
  13  -6   7      127.83       80.70    313.25 o 
 -16  -5   7      116.44      -40.81    179.26 o 
 -15  -5   7      241.75      415.57    154.59 o 
 -14  -5   7      121.69      180.87    124.23 o 
 -13  -5   7      656.40      522.31    148.87 o 
 -12  -5   7     1510.81     1248.43    189.17 o 
 -11  -5   7     2362.01     2630.87    388.16 o 
 -10  -5   7     1863.66     2102.00    229.67 o 
  -9  -5   7     1575.68     1550.92    187.65 o 
  -8  -5   7      849.70      977.78    190.13 o 
  -7  -5   7        2.00      -48.91     79.58 o 
  -6  -5   7    14152.02    13203.49    501.17 o 
  -5  -5   7        1.43      -59.63     65.72 o 
  -4  -5   7    15081.90    15889.77    765.58 o 
  -3  -5   7      174.79      185.61     73.28 o 
  -2  -5   7      158.44      129.85     54.51 o 
  -1  -5   7     3486.74     3374.16    161.38 o 
   0  -5   7     2376.15     2350.56    136.56 o 
   1  -5   7     2177.41     2072.20    144.53 o 
   2  -5   7    15628.60    14965.02    761.39 o 
   3  -5   7      493.40      453.97    103.17 o 
   4  -5   7     1023.01      823.64    104.21 o 
   5  -5   7      151.65       74.51     83.24 o 
   6  -5   7     8398.84     7907.13    681.74 o 
   7  -5   7      110.86       79.92    107.68 o 
   8  -5   7     1756.27     1411.83    227.76 o 
   9  -5   7      777.87      851.40    199.43 o 
  10  -5   7      351.68      257.65    148.96 o 
  11  -5   7      428.81      339.29    241.66 o 
  12  -5   7      404.25      222.31    172.87 o 
  13  -5   7     1728.11     2403.36    509.90 o 
 -16  -4   7      185.14      301.36    202.27 o 
 -15  -4   7      296.34      442.12    261.94 o 
 -14  -4   7     2386.45     2487.51    259.69 o 
 -13  -4   7      253.28      246.50    125.64 o 
 -12  -4   7      532.92      185.59    115.02 o 
 -11  -4   7      943.31     1312.08    206.14 o 
 -10  -4   7      173.17      137.46     99.00 o 
  -9  -4   7     1560.70     1873.58    193.66 o 
  -8  -4   7    19877.01    19542.12    689.62 o 
  -7  -4   7        2.07       66.44     82.67 o 
  -6  -4   7     9126.98     8391.09    358.07 o 
  -5  -4   7        2.07      -49.62     64.48 o 
  -4  -4   7        0.18      -24.73     48.96 o 
  -3  -4   7    12812.75    13505.71    413.07 o 
  -2  -4   7     4300.01     4452.62    176.91 o 
  -1  -4   7     3744.44     3549.11    159.15 o 
   0  -4   7     4981.75     4476.48    180.22 o 
   1  -4   7     1866.90     2310.79    147.64 o 
   2  -4   7        1.19       73.14     53.68 o 
   3  -4   7      282.00      283.96     88.84 o 
   4  -4   7     4472.44     4793.19    235.82 o 
   5  -4   7    14605.49    14227.28    486.87 o 
   6  -4   7        2.78      -22.27     51.02 o 
   7  -4   7     8547.40     9089.76    501.22 o 
   8  -4   7        3.51      -58.81     94.19 o 
   9  -4   7      971.83      685.53    178.22 o 
  10  -4   7      399.05      274.66    354.77 o 
  11  -4   7      388.61      580.76    182.94 o 
  12  -4   7     1087.62      858.18    208.25 o 
  13  -4   7     1219.88     1258.92    268.47 o 
  14  -4   7       67.24       56.36    174.96 o 
 -16  -3   7     2859.13     3437.47    427.27 o 
 -15  -3   7      509.80      250.14    184.87 o 
 -14  -3   7       34.55       60.23    111.63 o 
 -13  -3   7       77.98       62.84    102.26 o 
 -12  -3   7     2060.13     1985.50    216.34 o 
 -11  -3   7     6071.31     6123.70    349.02 o 
 -10  -3   7     1326.57     1457.53    204.46 o 
  -9  -3   7     2766.21     3040.30    382.57 o 
  -8  -3   7     4835.44     4687.42    271.90 o 
  -7  -3   7       19.88       86.97     75.51 o 
  -6  -3   7     2706.31     2948.18    260.22 o 
  -5  -3   7    12324.42    12029.31    363.67 o 
  -4  -3   7      340.91      434.74     76.88 o 
  -3  -3   7    18161.12    17756.35    587.00 o 
  -2  -3   7       41.61       84.58     49.77 o 
  -1  -3   7      435.44      405.67     64.76 o 
   0  -3   7     1046.44     1127.39    112.06 o 
   1  -3   7    25768.18    25408.64    677.02 o 
   2  -3   7      558.13      670.15     89.44 o 
   3  -3   7    13953.46    13905.30    470.45 o 
   4  -3   7      131.55       47.93     54.54 o 
   5  -3   7        0.33      -37.94     49.49 o 
   6  -3   7      658.32      721.84     97.03 o 
   7  -3   7     4850.28     4954.17    207.67 o 
   8  -3   7     3914.55     3738.07    314.10 o 
   9  -3   7      281.38      427.38    147.43 o 
  10  -3   7      308.54      539.49    165.84 o 
  11  -3   7        7.12      -68.31    313.56 o 
  12  -3   7      637.99      694.66    199.35 o 
  13  -3   7      228.49      182.58    160.21 o 
  14  -3   7     1380.50     1327.28    293.04 o 
 -16  -2   7      341.84      374.86    394.33 o 
 -15  -2   7     1705.08     1667.32    660.00 o 
 -14  -2   7      105.03      109.67    212.75 o 
 -13  -2   7     4638.88     4708.69    517.53 o 
 -12  -2   7      879.96     1018.80    187.51 o 
 -11  -2   7      152.26       53.08    168.09 o 
 -10  -2   7       70.35       53.71     86.25 o 
  -9  -2   7     6410.37     6636.49    327.56 o 
  -8  -2   7     3092.93     3278.82    176.74 o 
  -7  -2   7     3202.35     2965.12    154.98 o 
  -6  -2   7     1622.48     1788.87    113.03 o 
  -5  -2   7     5972.25     5739.78    187.36 o 
  -4  -2   7      843.26      673.68     98.03 o 
  -3  -2   7      570.19      478.28     73.42 o 
  -2  -2   7    21625.13    20777.39    566.14 o 
  -1  -2   7     6705.52     6707.35    225.25 o 
   0  -2   7    48900.25    50102.20   1255.15 o 
   1  -2   7    11388.50    11585.60    344.37 o 
   2  -2   7     1961.58     2347.94    148.84 o 
   3  -2   7      495.12      583.12     84.27 o 
   4  -2   7      204.48      280.64     67.48 o 
   5  -2   7        6.02      -47.92     48.52 o 
   6  -2   7     4158.53     4231.54    179.74 o 
   7  -2   7      233.04      207.34     64.15 o 
   8  -2   7      798.72      955.86    102.15 o 
   9  -2   7       55.44      121.92    110.34 o 
  10  -2   7     3214.89     3796.83    341.09 o 
  11  -2   7     2034.67     2461.53    609.05 o 
  12  -2   7     6290.73     6276.96    692.95 o 
  13  -2   7      285.77      124.04    169.15 o 
  14  -2   7      434.35      583.80    207.03 o 
  15  -2   7      101.27      147.15    187.18 o 
 -16  -1   7     2243.75     3107.24    653.51 o 
 -15  -1   7      957.02     1120.24    263.18 o 
 -14  -1   7      849.47      836.97    232.65 o 
 -13  -1   7      214.67      162.48     95.45 o 
 -12  -1   7      263.02      337.23    116.34 o 
 -11  -1   7      506.22      569.85    230.02 o 
 -10  -1   7     2530.12     2671.67    258.69 o 
  -9  -1   7      230.02      128.33     84.98 o 
  -8  -1   7      309.76      266.10     76.14 o 
  -7  -1   7     3475.63     3618.34    372.11 o 
  -6  -1   7     1551.13     1820.07    118.69 o 
  -5  -1   7       32.34       17.06     39.13 o 
  -4  -1   7    14386.59    14414.10    421.23 o 
  -3  -1   7     1976.06     2601.05    177.02 o 
  -2  -1   7    26211.37    25356.72    675.78 o 
  -1  -1   7     3046.66     3408.90    145.21 o 
   0  -1   7     1151.74     1125.10     85.12 o 
   1  -1   7    18064.33    18084.98    492.22 o 
   2  -1   7    27436.57    26640.40    810.94 o 
   3  -1   7     5152.80     5173.48    221.36 o 
   4  -1   7     2195.99     2097.47    138.90 o 
   5  -1   7     3262.99     3681.76    185.99 o 
   6  -1   7       29.09      -17.59     41.53 o 
   7  -1   7     2869.59     3253.99    251.60 o 
   8  -1   7       14.75      -57.50     62.86 o 
   9  -1   7     3694.94     4092.37    314.58 o 
  10  -1   7      133.20      268.40    133.79 o 
  11  -1   7     4253.29     5551.45    912.31 o 
  12  -1   7        2.60       39.83    131.84 o 
  13  -1   7      213.40       73.83    143.26 o 
  14  -1   7       43.19       78.59    148.77 o 
  15  -1   7     1181.58     1488.44    294.94 o 
 -16   0   7      629.79      285.73    202.53 o 
 -15   0   7       15.91      195.07    171.72 o 
 -14   0   7     1050.31     1202.76    252.57 o 
 -13   0   7      267.05      212.42    162.91 o 
 -12   0   7      918.03     1068.08    208.10 o 
 -11   0   7       41.19       33.02     66.61 o 
 -10   0   7      816.38     1005.79    124.29 o 
  -9   0   7      357.25      295.49     82.43 o 
  -8   0   7      558.22      746.39    104.02 o 
  -7   0   7    13659.95    13445.37    418.94 o 
  -6   0   7     1795.81     1803.04    106.96 o 
  -5   0   7    20994.34    20918.41    515.76 o 
  -4   0   7     1929.84     2498.23    132.81 o 
  -3   0   7      590.75      841.40     80.28 o 
  -2   0   7     1081.53      927.22     78.69 o 
  -1   0   7    41577.64    41047.07   1024.25 o 
   0   0   7     9310.88     8902.27    266.44 o 
   1   0   7    32532.19    32361.98    826.59 o 
   2   0   7     7096.32     7949.69    294.87 o 
   3   0   7      953.50     1002.39     97.22 o 
   4   0   7     1010.71     1286.39    111.36 o 
   5   0   7     7681.19     8497.05    275.14 o 
   6   0   7      280.11      193.80     57.62 o 
   7   0   7     3300.18     3408.26    213.02 o 
   8   0   7      902.75      860.24    163.27 o 
   9   0   7     3577.40     3257.01    213.85 o 
  10   0   7      178.48      118.92     82.77 o 
  11   0   7     5758.81     5734.43    413.87 o 
  12   0   7      699.01      662.36    181.08 o 
  13   0   7     5565.66     6920.93    674.45 o 
  14   0   7     2298.73     2396.87    457.90 o 
  15   0   7       35.95      218.71    185.87 o 
  16   0   7      590.27       16.41    285.75 o 
 -16   1   7      222.13      160.59    185.44 o 
 -15   1   7      749.03      647.45    226.79 o 
 -14   1   7      114.61      -57.29    138.65 o 
 -13   1   7      244.82      179.54    143.96 o 
 -12   1   7      394.52      303.71    123.64 o 
 -11   1   7      192.13      151.73     86.84 o 
 -10   1   7     2871.96     2758.03    230.43 o 
  -9   1   7     4743.63     5014.76    354.04 o 
  -8   1   7      244.82      124.86     69.97 o 
  -7   1   7      497.52      629.18     87.61 o 
  -6   1   7     4025.54     3930.77    156.68 o 
  -5   1   7     5238.00     5149.17    175.68 o 
  -4   1   7      553.28      656.32     83.88 o 
  -3   1   7    25853.13    26416.20    689.86 o 
  -2   1   7      715.03      720.36     69.67 o 
  -1   1   7    24445.73    25761.60    661.93 o 
   0   1   7     5912.91     5368.55    205.76 o 
   1   1   7     1437.52     1674.52    110.99 o 
   2   1   7    29672.35    30373.92    776.52 o 
   3   1   7     6697.88     6282.24    281.22 o 
   4   1   7    14593.83    16189.24    451.08 o 
   5   1   7      121.35      115.16     50.24 o 
   6   1   7      642.82      700.61     79.68 o 
   7   1   7      759.00      920.63    111.99 o 
   8   1   7     1888.34     1601.50    144.53 o 
   9   1   7       24.41       60.13     69.21 o 
  10   1   7     6742.57     6148.21    377.90 o 
  11   1   7      154.55      247.89    122.11 o 
  12   1   7     2085.95     2505.30    366.22 o 
  13   1   7       23.37       27.55    132.25 o 
  14   1   7     1439.25     1821.74    280.79 o 
  15   1   7      442.18      216.43    296.41 o 
  16   1   7      791.76      742.98    363.16 o 
 -15   2   7      248.49       84.52    250.23 o 
 -14   2   7      194.90      253.24    198.18 o 
 -13   2   7     1118.53      795.62    288.67 o 
 -12   2   7     1306.98     1183.78    335.52 o 
 -11   2   7     2986.31     3100.38    252.70 o 
 -10   2   7     3368.00     3077.89    194.01 o 
  -9   2   7      284.96      517.25     95.14 o 
  -8   2   7       42.99       17.33     62.86 o 
  -7   2   7     5487.89     5288.94    225.62 o 
  -6   2   7    18797.23    18962.33    543.71 o 
  -5   2   7     2526.68     2696.77    229.31 o 
  -4   2   7     9755.32     9284.52    259.64 o 
  -3   2   7     2072.01     2073.89    113.03 o 
  -2   2   7    11383.45    12385.29    350.50 o 
  -1   2   7      582.87      676.90     61.94 o 
   0   2   7    39297.85    39996.67    987.55 o 
   1   2   7     8538.35     8975.29    253.76 o 
   2   2   7    29223.93    32045.05    814.15 o 
   3   2   7      679.49      735.24     87.12 o 
   4   2   7     6723.71     6603.14    216.74 o 
   5   2   7       37.58       49.80     41.97 o 
   6   2   7    38383.97    39142.82   1139.49 o 
   7   2   7     3377.23     3588.95    187.63 o 
   8   2   7    12047.34    11771.20    439.10 o 
   9   2   7     1433.54     1381.13    144.36 o 
  10   2   7       61.48      -74.54     70.93 o 
  11   2   7     1287.52     1231.12    146.83 o 
  12   2   7      132.36       25.54     72.48 o 
  13   2   7     4249.72     3836.56    350.53 o 
  14   2   7      885.27      862.62    371.12 o 
  15   2   7       53.10      -70.67    231.98 o 
  16   2   7       12.15     -301.86    201.24 o 
 -15   3   7      858.28      946.26    401.93 o 
 -14   3   7      400.11      405.90    196.00 o 
 -13   3   7      193.54      174.60    130.46 o 
 -12   3   7      637.43      566.46    145.45 o 
 -11   3   7       26.98       40.95    110.21 o 
 -10   3   7     7810.93     7715.64    377.14 o 
  -9   3   7      183.92      101.17     73.13 o 
  -8   3   7     8049.44     7851.34    293.32 o 
  -7   3   7     2552.94     2503.10    154.02 o 
  -6   3   7        1.39        2.68     40.14 o 
  -5   3   7      761.27      625.73     67.64 o 
  -4   3   7     1804.43     1665.24    196.36 o 
  -3   3   7     5993.47     5751.32    197.79 o 
  -2   3   7      787.43      644.95     64.48 o 
  -1   3   7     1766.47     1721.89     90.52 o 
   0   3   7     7728.34     7759.79    227.93 o 
   1   3   7     2471.34     2273.64     89.32 o 
   2   3   7      823.77     1001.27     46.89 o 
   3   3   7     9725.09     9246.81    271.32 o 
   4   3   7     5192.77     4826.11    168.55 o 
   5   3   7     5057.20     5118.97    184.25 o 
   6   3   7      300.11      388.00     61.45 o 
   7   3   7      115.71       47.91     58.10 o 
   8   3   7      776.72      762.15    107.28 o 
   9   3   7     9124.42     9084.65    372.76 o 
  10   3   7      435.91      399.34    101.77 o 
  11   3   7     4835.40     5412.99    291.25 o 
  12   3   7       70.72       77.03     84.61 o 
  13   3   7       30.31       81.84     82.24 o 
  14   3   7      871.62     1201.80    359.98 o 
  15   3   7      328.65      308.04    294.57 o 
  16   3   7      650.01      275.95    307.06 o 
 -15   4   7        6.16     -146.31    181.15 o 
 -14   4   7      282.82      359.69    157.28 o 
 -13   4   7     1021.16     1222.27    206.47 o 
 -12   4   7     2184.58     2592.45    379.09 o 
 -11   4   7     4191.84     3686.29    283.63 o 
 -10   4   7      530.64      580.92    144.55 o 
  -9   4   7      235.02       60.83     95.45 o 
  -8   4   7       41.73       95.78     66.80 o 
  -7   4   7      802.66      871.78    101.77 o 
  -6   4   7        1.60      -36.25     39.38 o 
  -5   4   7     5268.00     5447.65    182.63 o 
  -4   4   7     1699.39     1938.79    125.30 o 
  -3   4   7     1624.54     1311.18    104.96 o 
  -2   4   7      340.93      303.40     51.35 o 
  -1   4   7    13493.28    13719.35    374.45 o 
   0   4   7      110.32      213.37     38.50 o 
   1   4   7    39527.44    38917.35    955.26 o 
   2   4   7       30.29      114.21     59.38 o 
   3   4   7        6.64       97.72     58.74 o 
   4   4   7      888.05      926.72    107.85 o 
   5   4   7     6922.81     6860.64    225.81 o 
   6   4   7     1441.69     1497.64    124.22 o 
   7   4   7    17899.93    17385.79    490.97 o 
   8   4   7     3625.13     3591.97    164.73 o 
   9   4   7     4868.23     4677.04    202.13 o 
  10   4   7      247.50      240.74     76.40 o 
  11   4   7      388.57      291.19     83.90 o 
  12   4   7      557.19      675.15    107.91 o 
  13   4   7        1.06      -84.08     73.67 o 
  14   4   7      706.23     1078.26    213.22 o 
  15   4   7      757.85      650.02    328.87 o 
  16   4   7     1725.89     1845.33    473.27 o 
  17   4   7      103.47      358.51    309.76 o 
 -14   5   7      252.18      -17.00    129.45 o 
 -13   5   7      175.05      153.98    135.03 o 
 -12   5   7      498.17      555.03    152.90 o 
 -11   5   7     3705.75     3237.88    273.15 o 
 -10   5   7       21.81     -120.80     80.53 o 
  -9   5   7     5866.85     6094.89    478.86 o 
  -8   5   7     5445.42     4859.13    591.99 o 
  -7   5   7     2062.50     1942.01    134.79 o 
  -6   5   7       52.80       74.36     44.00 o 
  -5   5   7     1322.18     1428.81    129.58 o 
  -4   5   7      147.56      109.95     43.11 o 
  -3   5   7      187.02      215.21     51.48 o 
  -2   5   7     8281.14     7337.01    270.02 o 
  -1   5   7     3515.23     3228.04    128.52 o 
   0   5   7     5249.38     4724.07    187.13 o 
   1   5   7     1670.80     1901.20    103.85 o 
   2   5   7     6624.79     6559.73    228.84 o 
   3   5   7      562.55      380.68     85.20 o 
   4   5   7     4143.11     3666.82    257.83 o 
   5   5   7     1541.15     1605.48     96.91 o 
   6   5   7     1971.15     1999.60    140.97 o 
   7   5   7     1218.25     1297.32     92.17 o 
   8   5   7      153.55       44.74     53.22 o 
   9   5   7        1.50       36.82     56.56 o 
  10   5   7     7732.71     7520.39    283.02 o 
  11   5   7      131.65       43.26     93.15 o 
  12   5   7     2113.90     1865.17    235.89 o 
  13   5   7        0.07     -106.57     71.05 o 
  14   5   7        0.52        1.95    119.85 o 
  15   5   7      805.07      916.05    334.87 o 
  16   5   7     1165.47      333.52    277.79 o 
  17   5   7     2054.61     1421.78    434.94 o 
 -14   6   7       53.55       65.18    179.22 o 
 -13   6   7      533.02      574.66    169.87 o 
 -12   6   7     2103.38     1827.38    278.89 o 
 -11   6   7     1359.28     1466.54    207.73 o 
 -10   6   7      730.37      351.75    126.70 o 
  -9   6   7      346.62      271.37    112.73 o 
  -8   6   7       28.25       51.81     92.23 o 
  -7   6   7       59.64      117.01     89.37 o 
  -6   6   7      680.79      741.49     81.44 o 
  -5   6   7     1204.76     1476.92     97.24 o 
  -4   6   7    14724.11    15021.49    388.54 o 
  -3   6   7     2122.02     2467.06    113.90 o 
  -2   6   7       15.72      -19.68     36.82 o 
  -1   6   7     3312.07     3589.14    199.50 o 
   0   6   7    37842.36    36689.31   1058.14 o 
   1   6   7     7762.68     7662.10    271.33 o 
   2   6   7    29088.28    28077.11    825.01 o 
   3   6   7    18182.15    18177.13    556.31 o 
   4   6   7       10.12       35.88     36.72 o 
   5   6   7     1478.32     1532.10    111.42 o 
   6   6   7     8502.74     8997.92    305.36 o 
   7   6   7     2794.22     2520.37    126.18 o 
   8   6   7     1977.73     1825.04    116.97 o 
   9   6   7     3462.02     3488.62    173.03 o 
  10   6   7        0.94      -83.36     55.57 o 
  11   6   7       28.13       16.87     67.30 o 
  12   6   7     1631.69     1594.48    147.27 o 
  13   6   7     3910.88     4130.17    351.54 o 
  14   6   7       68.57       84.35    126.22 o 
  15   6   7     2992.37     3124.55    335.91 o 
  16   6   7      269.19      268.73    249.74 o 
  17   6   7       88.39      202.46    267.99 o 
 -14   7   7     1755.14     1687.07    390.17 o 
 -13   7   7       20.03      -67.35    161.98 o 
 -12   7   7      949.52     1048.95    240.15 o 
 -11   7   7       39.67        5.52    130.57 o 
 -10   7   7      221.21      102.80    141.28 o 
  -9   7   7     1461.26     1579.05    198.70 o 
  -8   7   7      194.86      142.74     96.89 o 
  -7   7   7     2581.63     2577.84    218.80 o 
  -6   7   7       69.82       21.51     95.43 o 
  -5   7   7      809.38      817.36     80.01 o 
  -4   7   7       40.11       82.31     47.51 o 
  -3   7   7     2357.63     2563.74    129.67 o 
  -2   7   7     3436.76     3471.19    166.00 o 
  -1   7   7    18436.39    17673.71    551.12 o 
   0   7   7      244.29      102.90     49.87 o 
   1   7   7     1886.97     2061.74    124.40 o 
   2   7   7     1607.92     1972.46    403.58 o 
   3   7   7     3525.30     2957.19    322.93 o 
   4   7   7      927.92      953.54     95.49 o 
   5   7   7     7007.18     6769.67    304.23 o 
   6   7   7      208.96      267.52     71.73 o 
   7   7   7        7.79       52.51     49.81 o 
   8   7   7     7068.90     6585.33    264.69 o 
   9   7   7     5325.67     5204.79    292.02 o 
  10   7   7     1545.53     1885.14    138.69 o 
  11   7   7    14177.32    13968.73    451.51 o 
  12   7   7     5345.83     5861.61    576.16 o 
  13   7   7     1976.73     1980.04    355.63 o 
  14   7   7      976.01      957.13    202.00 o 
  15   7   7      531.49      781.85    370.51 o 
  16   7   7     1891.19     1682.12    501.02 o 
 -13   8   7       55.57     -217.57    145.04 o 
 -12   8   7     1130.60      977.70    289.00 o 
 -11   8   7      126.77      212.64    156.50 o 
 -10   8   7     1854.67     1904.35    281.60 o 
  -9   8   7      442.89      571.26    259.72 o 
  -8   8   7      430.05      470.44    255.50 o 
  -7   8   7     1580.13     1385.56    222.43 o 
  -6   8   7      158.44       21.22    104.09 o 
  -5   8   7     9328.37     9607.82    506.61 o 
  -4   8   7     4098.00     4256.59    175.04 o 
  -3   8   7     5953.42     5465.57    230.71 o 
  -2   8   7     4188.51     4361.61    176.06 o 
  -1   8   7        6.77       81.84     51.42 o 
   0   8   7     1227.52     1343.55    131.99 o 
   1   8   7     9914.03    10708.28    451.76 o 
   2   8   7     9097.68     9904.46    622.95 o 
   3   8   7     9227.16     9104.76    595.27 o 
   4   8   7      693.43      862.55    202.95 o 
   5   8   7     3472.12     3864.42    218.75 o 
   6   8   7       33.46       55.36     64.69 o 
   7   8   7     1780.13     1931.30    128.61 o 
   8   8   7     1350.25     1378.00    119.84 o 
   9   8   7     1389.33     1636.53    136.39 o 
  10   8   7     1240.69     1619.95    231.45 o 
  11   8   7      103.03        4.08     63.61 o 
  12   8   7      491.75      769.85    241.66 o 
  13   8   7      308.97      357.32    155.80 o 
  14   8   7     6264.84     6460.21    465.73 o 
  15   8   7       77.47      336.39    165.80 o 
  16   8   7     1139.98      972.31    226.05 o 
  17   8   7       13.62      116.11    205.28 o 
 -12   9   7       57.01      384.05    197.60 o 
 -11   9   7     1512.03     1196.99    255.05 o 
 -10   9   7      101.32      -62.26    122.04 o 
  -9   9   7       33.49      266.32    151.17 o 
  -8   9   7      272.37      301.30    144.29 o 
  -7   9   7     1329.94     1262.94    217.71 o 
  -6   9   7     1256.67     1200.20    204.76 o 
  -5   9   7     4882.42     4682.06    356.16 o 
  -4   9   7       20.02      -11.07    177.36 o 
  -3   9   7     2039.45     2485.73    196.90 o 
  -2   9   7    11259.03    11360.35    416.61 o 
  -1   9   7        6.10      183.35     73.80 o 
   0   9   7     6141.09     6330.21    313.78 o 
   1   9   7     2883.74     2880.88    198.67 o 
   2   9   7        4.31       44.09     92.84 o 
   3   9   7     3526.97     3749.45    353.12 o 
   4   9   7    10692.11    10492.37    450.75 o 
   5   9   7      828.93      766.63    111.85 o 
   6   9   7     9396.92     9102.20    414.62 o 
   7   9   7      233.11      303.02    145.69 o 
   8   9   7     1386.82     1609.80    233.09 o 
   9   9   7      678.19      734.15    112.42 o 
  10   9   7     3347.68     3709.40    219.50 o 
  11   9   7     1088.65     1085.57    281.22 o 
  12   9   7     1298.07     1448.11    344.79 o 
  13   9   7     1010.33      890.33    280.85 o 
  14   9   7      491.11      315.76    223.29 o 
  15   9   7      232.66      284.57    273.69 o 
  16   9   7       66.34      152.37    193.65 o 
  17   9   7      576.75      940.18    346.50 o 
 -12  10   7     1097.50     1022.04    264.16 o 
 -11  10   7      177.95      159.17    241.90 o 
 -10  10   7     2716.63     2639.67    344.48 o 
  -9  10   7      364.64      438.75    179.24 o 
  -8  10   7     1973.83     2012.71    289.06 o 
  -7  10   7     2261.95     2341.35    471.38 o 
  -6  10   7      831.70      959.23    205.28 o 
  -5  10   7       55.21      122.53    120.14 o 
  -4  10   7     9635.28     9516.90    517.56 o 
  -3  10   7     3894.34     4389.21    377.48 o 
  -2  10   7      150.21      224.70     85.47 o 
  -1  10   7      117.57      106.59     64.25 o 
   0  10   7       77.94       37.82     65.07 o 
   1  10   7      757.50      657.73    168.78 o 
   2  10   7        6.33       22.29     95.78 o 
   3  10   7      254.96      254.89    132.53 o 
   4  10   7       33.67      -87.75    127.93 o 
   5  10   7     1021.47     1472.93    159.44 o 
   6  10   7     2773.81     2718.99    210.30 o 
   7  10   7     3374.30     3141.43    233.97 o 
   8  10   7     4889.55     4739.27    538.25 o 
   9  10   7    12021.15    11788.81    548.29 o 
  10  10   7        7.61      -89.56    112.93 o 
  11  10   7     2776.26     2901.86    435.92 o 
  12  10   7      323.68      338.42    229.04 o 
  13  10   7      283.97       -0.98    169.39 o 
  14  10   7     1103.99      949.12    304.37 o 
  15  10   7     3017.30     3458.55    528.15 o 
  16  10   7      396.15      593.55    287.22 o 
  17  10   7      744.86     1301.01    379.70 o 
 -11  11   7       90.12     -208.26    138.84 o 
 -10  11   7      764.16      658.91    216.96 o 
  -9  11   7      594.36      228.71    238.23 o 
  -8  11   7      796.93      802.71    211.29 o 
  -7  11   7     1165.82     1138.68    224.17 o 
  -6  11   7     1057.16     1071.79    213.20 o 
  -5  11   7      749.36      575.60    166.96 o 
  -4  11   7      499.07      628.40    247.11 o 
  -3  11   7     1853.94     1545.84    217.91 o 
  -2  11   7      443.21      347.72     89.48 o 
  -1  11   7     4156.97     3987.51    223.24 o 
   0  11   7      566.91      554.99     98.18 o 
   1  11   7     3314.52     3691.88    349.32 o 
   2  11   7     3074.08     2860.96    311.84 o 
   3  11   7      716.57      436.65    157.02 o 
   4  11   7       69.82      248.18    184.95 o 
   5  11   7     2978.84     3306.10    524.66 o 
   6  11   7     1934.60     2148.05    201.97 o 
   7  11   7     6614.48     7430.68    965.10 o 
   8  11   7     2393.32     2478.39    259.85 o 
   9  11   7     1580.18     1185.39    282.32 o 
  10  11   7      452.92      715.79    237.49 o 
  11  11   7     2603.70     2510.65    428.08 o 
  12  11   7     1229.26     1562.15    362.55 o 
  13  11   7       78.26     -100.56    150.53 o 
  14  11   7       90.83      229.78    214.10 o 
  15  11   7       22.23      -55.61    194.01 o 
  16  11   7        6.93      143.55    245.70 o 
 -10  12   7      574.78      597.92    271.85 o 
  -9  12   7     2033.07     2187.92    412.77 o 
  -8  12   7     1851.63     2585.56    508.79 o 
  -7  12   7       84.12      144.96    161.43 o 
  -6  12   7       97.95      107.63    140.55 o 
  -5  12   7     1423.70     1374.44    340.69 o 
  -4  12   7        2.68      151.84    230.45 o 
  -3  12   7      890.89      698.57    259.79 o 
  -2  12   7     2450.48     2311.33    255.64 o 
  -1  12   7      163.29      233.65     87.56 o 
   0  12   7      835.69      760.48    116.54 o 
   1  12   7      804.12      731.96    183.36 o 
   2  12   7     3928.90     4679.70    421.83 o 
   3  12   7      186.99      148.33    132.89 o 
   4  12   7     1858.36     2089.09    202.54 o 
   5  12   7     1072.17      765.94    141.20 o 
   6  12   7      914.44     1083.10    162.52 o 
   7  12   7      380.96      430.64    130.93 o 
   8  12   7     3892.84     3561.49    278.49 o 
   9  12   7        2.18     -115.50    125.06 o 
  10  12   7     8189.60     8891.52    737.10 o 
  11  12   7      121.61        1.10    143.30 o 
  12  12   7       14.70        2.08    175.52 o 
  13  12   7     1417.31     1579.29    389.99 o 
  14  12   7      901.98      851.38    320.17 o 
  15  12   7      582.55      544.56    279.51 o 
  16  12   7     1392.50     1910.24    454.17 o 
  -9  13   7      187.95       44.96    165.66 o 
  -8  13   7     1668.97     1713.69    298.41 o 
  -7  13   7      265.36      515.00    191.75 o 
  -6  13   7     1455.72      852.82    243.74 o 
  -5  13   7     2218.75     2162.84    300.65 o 
  -4  13   7      553.97      446.33    161.60 o 
  -3  13   7     1123.11     1054.64    468.50 o 
  -2  13   7      161.64      199.75    129.31 o 
  -1  13   7      702.86      752.56    170.56 o 
   0  13   7    11349.77    12025.30    984.96 o 
   1  13   7     1901.36     1934.80    268.18 o 
   2  13   7     2968.62     2677.84    324.09 o 
   3  13   7     1289.01     1212.58    255.99 o 
   4  13   7     6155.12     5929.12    406.58 o 
   5  13   7     2785.13     2401.75    224.11 o 
   6  13   7     2007.92     2029.66    255.38 o 
   7  13   7      810.59      807.16    154.40 o 
   8  13   7       60.24       48.99    147.10 o 
   9  13   7        4.44       44.83    157.51 o 
  10  13   7        8.16      110.60    169.88 o 
  11  13   7     1298.83     1333.72    346.01 o 
  12  13   7      601.30      581.67    255.99 o 
  13  13   7      380.02      608.37    273.63 o 
  14  13   7       35.77       14.94    208.96 o 
  15  13   7      258.12      176.13    264.07 o 
  16  13   7        1.93     -319.31    223.16 o 
  -9  14   7       43.84       23.56    184.77 o 
  -8  14   7      553.52      766.09    236.31 o 
  -7  14   7      576.48      449.81    192.06 o 
  -6  14   7       80.05      184.21    157.96 o 
  -5  14   7        4.90       18.41    129.80 o 
  -4  14   7      166.86       84.89    124.96 o 
  -3  14   7     1742.31     2061.76    281.24 o 
  -2  14   7     2494.36     2569.12    405.11 o 
  -1  14   7     2696.85     2704.31    291.20 o 
   0  14   7       45.17       93.18    110.36 o 
   1  14   7      737.54      790.71    432.24 o 
   2  14   7     6393.42     5985.06    372.01 o 
   3  14   7    14146.34    14073.16    898.29 o 
   4  14   7     1094.26      581.77    236.64 o 
   5  14   7     9961.17     9403.73    477.79 o 
   6  14   7        1.55       -9.15     95.82 o 
   7  14   7       59.34       24.19     95.75 o 
   8  14   7     1741.74     2401.15    398.93 o 
   9  14   7     1649.99     2132.30    388.88 o 
  10  14   7        1.49     -156.53    148.94 o 
  11  14   7     4192.02     4377.17    560.85 o 
  12  14   7        8.52      -54.99    174.66 o 
  13  14   7       31.93      179.93    217.28 o 
  14  14   7      145.20      -45.56    214.10 o 
  15  14   7     2557.66     3642.64    598.70 o 
  -7  15   7      713.95      572.65    220.85 o 
  -6  15   7      128.87      196.44    167.69 o 
  -5  15   7     2252.62     3013.32    359.47 o 
  -4  15   7        0.15      -38.64    122.05 o 
  -3  15   7      193.65      219.00    142.35 o 
  -2  15   7      560.35       78.92    207.67 o 
  -1  15   7     1396.63     1245.88    219.44 o 
   0  15   7       68.71      -29.08    127.26 o 
   1  15   7     3490.42     3187.00    470.82 o 
   2  15   7      787.49      918.05    423.79 o 
   3  15   7      105.96      118.37    106.35 o 
   4  15   7      612.35      731.57    152.33 o 
   5  15   7     1770.62     1373.25    734.96 o 
   6  15   7     3753.55     3428.18    287.14 o 
   7  15   7      412.68      357.65    209.32 o 
   8  15   7      280.71      430.28    209.20 o 
   9  15   7       14.85     -133.87    156.53 o 
  10  15   7      286.00      226.35    206.38 o 
  11  15   7      100.22      238.47    215.32 o 
  12  15   7      730.39     1050.17    330.83 o 
  13  15   7      629.69      831.41    318.21 o 
  14  15   7     5217.22     5182.62    688.84 o 
  15  15   7      254.76     -252.56    202.71 o 
  -6  16   7       65.86       48.29    163.97 o 
  -5  16   7      723.01      848.41    382.45 o 
  -4  16   7     2013.47     1976.23    302.59 o 
  -3  16   7      950.44     1076.50    240.09 o 
  -2  16   7     5575.63     5363.03    438.92 o 
  -1  16   7       14.72       81.23    228.80 o 
   0  16   7       64.34       49.69    119.62 o 
   1  16   7     1211.49     1370.46    344.18 o 
   2  16   7     3804.23     3597.32    482.71 o 
   3  16   7      110.62      242.29    102.62 o 
   4  16   7     5502.39     5713.86    313.50 o 
   5  16   7      143.08       55.76    114.37 o 
   6  16   7     2124.98     3163.73    444.37 o 
   7  16   7       95.00       30.74    173.93 o 
   8  16   7      151.89      -54.87    166.82 o 
   9  16   7     1299.21     1253.49    337.81 o 
  10  16   7     2887.38     3111.80    488.46 o 
  11  16   7      568.87       -4.29    183.48 o 
  12  16   7      210.48      225.74    223.78 o 
  13  16   7      215.54      -37.97    211.16 o 
  14  16   7      414.18      621.85    296.41 o 
  -5  17   7     1073.03      513.06    482.58 o 
  -4  17   7     1037.65      745.73    231.00 o 
  -3  17   7     1552.89     1506.36    278.21 o 
  -2  17   7     1322.69     1180.62    707.64 o 
  -1  17   7        0.81      -19.50    125.95 o 
   0  17   7     1403.10     1393.72    240.90 o 
   1  17   7      107.21      -77.90    169.27 o 
   2  17   7      589.97      524.47    260.89 o 
   3  17   7       25.80       84.81    121.25 o 
   4  17   7      996.96     1182.41    162.23 o 
   5  17   7     1106.13     1352.36    176.89 o 
   6  17   7        0.86       50.18    125.42 o 
   7  17   7     4058.62     2534.05    412.40 o 
   8  17   7      324.46      347.61    231.62 o 
   9  17   7     2106.21     2070.57    412.64 o 
  10  17   7       12.14     -133.87    155.06 o 
  11  17   7      787.66     1613.10    393.66 o 
  12  17   7      195.95      198.18    234.31 o 
  13  17   7     2051.01     2478.44    478.91 o 
  -3  18   7     3111.29     3375.90    424.22 o 
  -2  18   7       64.74        1.64    143.08 o 
  -1  18   7     5380.66     4568.47    462.74 o 
   0  18   7       35.62       77.91    144.24 o 
   1  18   7      182.52      357.41    238.60 o 
   2  18   7      125.06      251.21    228.55 o 
   3  18   7      688.59      498.20    168.72 o 
   4  18   7      251.91      204.26    145.02 o 
   5  18   7     1385.29     1085.22    206.04 o 
   6  18   7        0.99      -54.50    165.60 o 
   7  18   7       72.81      489.81    227.08 o 
   8  18   7      277.33      149.06    207.12 o 
   9  18   7     3660.23     4771.32    597.96 o 
  10  18   7      904.52      762.46    301.43 o 
  11  18   7     2595.66     1998.92    424.40 o 
  12  18   7     1310.40      603.96    289.92 o 
  -1  19   7      237.92       80.54    162.03 o 
   0  19   7      720.37      593.40    196.94 o 
   1  19   7      603.86      314.66    175.96 o 
   2  19   7     2212.33     1536.08    243.66 o 
   3  19   7     1126.67      784.75    300.21 o 
   4  19   7      102.47      332.79    237.62 o 
   6  19   7      734.03     1083.85    307.55 o 
   7  19   7      277.85      629.68    260.40 o 
   8  19   7     3008.72     2138.80    414.73 o 
   9  19   7       72.41     -120.03    167.92 o 
  10  19   7     2830.01     2626.65    478.91 o 
   2  20   7      161.36      164.98    238.84 o 
   7  20   7      464.08      284.04    246.56 o 
   8  20   7        0.72      106.93    219.37 o 
  -7 -15   8     3778.48     4012.64    428.32 o 
  -6 -15   8      114.22      435.24    218.09 o 
  -5 -15   8      700.10      711.42    245.97 o 
  -4 -15   8        7.45      -94.74    258.93 o 
  -3 -15   8      411.05      399.17    330.95 o 
  -2 -15   8      446.09      894.86    386.92 o 
  -1 -15   8     2571.35     3039.66    602.25 o 
   0 -15   8      972.80      226.47    301.68 o 
 -10 -14   8      577.10      785.13    284.28 o 
  -9 -14   8      159.39      387.46    213.73 o 
  -8 -14   8     1754.76     2688.97    429.06 o 
  -7 -14   8      861.94      699.61    288.45 o 
  -6 -14   8     1076.63     1344.76    275.24 o 
  -5 -14   8     1549.76     1577.13    298.16 o 
  -4 -14   8      937.05      927.00    239.95 o 
  -3 -14   8      812.17     1389.81    274.80 o 
  -2 -14   8       17.27     -220.22    208.22 o 
  -1 -14   8      307.21      699.13    332.79 o 
   0 -14   8      368.71      176.01    271.91 o 
   1 -14   8       30.11      145.14    248.89 o 
   2 -14   8     3960.04     4129.51    646.71 o 
   3 -14   8       16.56      105.83    256.36 o 
 -11 -13   8      126.01      171.80    196.17 o 
 -10 -13   8      180.99      139.44    186.15 o 
  -9 -13   8      213.97      233.04    182.07 o 
  -8 -13   8     3162.79     3163.65    374.05 o 
  -7 -13   8      950.66      662.67    215.94 o 
  -6 -13   8     2339.87     2565.52    338.86 o 
  -5 -13   8      276.68      309.38    180.50 o 
  -4 -13   8      807.15      691.72    415.65 o 
  -3 -13   8      781.52     1139.03    239.56 o 
  -2 -13   8        8.88       80.31    148.68 o 
  -1 -13   8      285.81      253.29    259.05 o 
   0 -13   8     1323.96     1090.22    362.18 o 
   1 -13   8      380.65      616.33    324.58 o 
   2 -13   8       10.18      195.12    248.64 o 
 -12 -12   8      934.90      674.92    237.38 o 
 -11 -12   8       23.79     -356.91    314.11 o 
 -10 -12   8     2047.99     2007.36    510.32 o 
  -9 -12   8      332.84      583.83    201.87 o 
  -8 -12   8      378.64      361.33    214.53 o 
  -7 -12   8      107.57      225.35    160.86 o 
  -6 -12   8      172.28      324.85    168.62 o 
  -5 -12   8     1511.84     1324.47    244.10 o 
  -4 -12   8        2.43      132.62    158.12 o 
  -3 -12   8     3264.21     3579.90    358.66 o 
  -2 -12   8      171.78      172.01    146.65 o 
  -1 -12   8       58.15     -143.50    125.67 o 
   0 -12   8       12.84       93.94    215.32 o 
   1 -12   8      444.72      344.79    255.74 o 
   2 -12   8        6.48      370.63    260.89 o 
   4 -12   8      869.50      369.53    281.83 o 
   5 -12   8     1227.53     1487.92    434.45 o 
   6 -12   8      556.44      287.65    208.41 o 
 -13 -11   8     1863.78     2180.03    285.03 o 
 -12 -11   8      931.68      784.91    190.90 o 
 -11 -11   8     2226.96     2654.13    291.68 o 
 -10 -11   8      297.42      541.19    203.03 o 
  -9 -11   8      371.59      268.18    174.27 o 
  -8 -11   8       22.27     -142.33    127.78 o 
  -7 -11   8     2065.79     1915.40    365.00 o 
  -6 -11   8       18.82      -48.05    121.46 o 
  -5 -11   8     2408.67     2588.97    311.75 o 
  -4 -11   8     1198.41     1777.64    262.89 o 
  -3 -11   8      356.76      378.81    156.84 o 
  -2 -11   8      622.91      712.70    187.97 o 
  -1 -11   8     2999.77     3493.74    334.72 o 
   0 -11   8     2608.00     2637.68    290.10 o 
   1 -11   8     1498.81     1216.99    352.02 o 
   3 -11   8       48.76      -94.92    188.38 o 
   4 -11   8     1077.71      359.12    256.48 o 
   5 -11   8      237.58      -46.91    215.57 o 
   6 -11   8     4983.60     4651.16    647.08 o 
   7 -11   8       15.82     -230.12    155.86 o 
   8 -11   8      604.25      637.30    235.41 o 
 -14 -10   8      705.25      428.80    184.45 o 
 -13 -10   8      155.59      188.04    154.33 o 
 -12 -10   8      213.91      150.34    242.49 o 
 -11 -10   8     1282.92     1450.51    239.25 o 
 -10 -10   8     1048.82     1323.79    294.07 o 
  -9 -10   8       89.05     -120.93    131.43 o 
  -8 -10   8      546.21      401.54    237.86 o 
  -7 -10   8     1163.79     1078.95    219.66 o 
  -6 -10   8      317.32      228.64    148.48 o 
  -5 -10   8        4.56       19.40    121.66 o 
  -4 -10   8     1753.50     1148.94    604.45 o 
  -3 -10   8      295.76      174.86    231.98 o 
  -2 -10   8     1915.16     1887.02    247.77 o 
  -1 -10   8     1051.11      853.31    182.27 o 
   0 -10   8      187.60      374.14    304.68 o 
   1 -10   8        5.51      -69.27     90.91 o 
   2 -10   8     1325.31     1906.94    360.22 o 
   3 -10   8      238.92      456.13    246.93 o 
   4 -10   8     2382.63     2272.79    415.09 o 
   5 -10   8     1226.40     1286.19    366.59 o 
   6 -10   8      448.61      414.73    297.02 o 
   7 -10   8        7.36      -96.52    232.53 o 
   8 -10   8      187.68      500.70    369.90 o 
   9 -10   8     1155.01      955.71    262.65 o 
 -14  -9   8      900.10      891.03    339.83 o 
 -13  -9   8       48.50       78.02    136.98 o 
 -12  -9   8     1653.61     1903.07    247.14 o 
 -11  -9   8      418.02      538.79    167.39 o 
 -10  -9   8      204.81      214.12    127.64 o 
  -9  -9   8       49.87       51.62    106.37 o 
  -8  -9   8     1378.52     1122.00    347.31 o 
  -7  -9   8     2087.00     1956.64    262.61 o 
  -6  -9   8     2315.77     2729.22    299.95 o 
  -5  -9   8     4028.22     4194.75    352.52 o 
  -4  -9   8      590.78      579.54    160.39 o 
  -3  -9   8     1231.28     1479.01    323.78 o 
  -2  -9   8     4472.81     4331.77    339.80 o 
  -1  -9   8     4118.21     4383.58    550.62 o 
   0  -9   8     4921.77     5423.29    294.08 o 
   1  -9   8     1295.57     1360.08    163.25 o 
   2  -9   8      631.62      588.31    148.41 o 
   3  -9   8     1171.19     1566.43    342.71 o 
   4  -9   8     2571.01     2953.92    447.06 o 
   5  -9   8      485.50      919.60    317.48 o 
   6  -9   8      224.94     -164.37    205.04 o 
   7  -9   8      904.56      550.69    201.21 o 
   8  -9   8        0.14      -42.70    148.43 o 
   9  -9   8      737.73      427.13    328.50 o 
  10  -9   8      162.95       61.01    172.91 o 
 -15  -8   8     1906.73     2252.22    362.22 o 
 -14  -8   8      674.23      538.76    179.50 o 
 -13  -8   8      706.15      541.31    160.07 o 
 -12  -8   8       57.59      109.50    124.24 o 
 -11  -8   8      125.62      224.99    126.47 o 
 -10  -8   8      360.75      319.50    133.62 o 
  -9  -8   8     3278.01     3670.18    521.41 o 
  -8  -8   8      405.92      336.99    127.60 o 
  -7  -8   8      531.82      770.91    145.73 o 
  -6  -8   8       76.04     -107.74    103.49 o 
  -5  -8   8       80.65       -4.48    120.38 o 
  -4  -8   8     1897.85     1976.20    316.50 o 
  -3  -8   8     3699.84     3811.95    312.96 o 
  -2  -8   8      983.01     1157.24    268.12 o 
  -1  -8   8     4467.20     4572.90    356.60 o 
   0  -8   8     5868.14     5887.90    296.66 o 
   1  -8   8      852.17      903.88    137.61 o 
   2  -8   8      567.51      933.31    163.70 o 
   3  -8   8     4299.62     3789.70    282.25 o 
   4  -8   8      863.66      521.65    238.11 o 
   5  -8   8      324.82      161.19    207.61 o 
   6  -8   8        7.66      111.95    205.04 o 
   7  -8   8      379.56      427.87    172.92 o 
   8  -8   8     1039.55      601.36    200.53 o 
   9  -8   8      909.44     1098.82    246.37 o 
  10  -8   8     3935.72     3759.36    619.40 o 
  11  -8   8      558.49      473.82    211.39 o 
 -15  -7   8      206.74      215.99    145.66 o 
 -14  -7   8      129.04      121.60    126.29 o 
 -13  -7   8      380.77      526.04    156.78 o 
 -12  -7   8      198.80      306.84    140.07 o 
 -11  -7   8     3330.23     3763.44    427.07 o 
 -10  -7   8        0.97        2.43     95.97 o 
  -9  -7   8        4.97      -94.67     88.32 o 
  -8  -7   8        3.13       80.79     93.80 o 
  -7  -7   8     5188.04     4920.11    364.67 o 
  -6  -7   8     7211.06     7176.08    358.40 o 
  -5  -7   8     4444.47     4470.16    340.07 o 
  -4  -7   8     4487.87     4608.76    527.41 o 
  -3  -7   8     1375.09     1229.62    191.73 o 
  -2  -7   8      216.99      346.18    121.10 o 
  -1  -7   8      981.81     1056.43    130.93 o 
   0  -7   8     6131.74     6182.62    252.85 o 
   1  -7   8     7490.23     7958.79    297.35 o 
   2  -7   8     6482.59     6307.79    289.49 o 
   3  -7   8      229.61      101.29     78.17 o 
   4  -7   8      236.34      205.32     85.01 o 
   5  -7   8      278.09     -157.88    170.50 o 
   6  -7   8      167.29      527.90    261.75 o 
   7  -7   8     1819.86     1035.25    218.06 o 
   8  -7   8     4553.17     4336.64    497.10 o 
   9  -7   8      570.83      433.88    334.50 o 
  10  -7   8      365.69      339.46    262.36 o 
  11  -7   8      408.35      802.29    229.73 o 
  12  -7   8      961.05      813.75    243.41 o 
 -15  -6   8       84.90      117.75    135.15 o 
 -14  -6   8      559.51      655.64    171.43 o 
 -13  -6   8      211.41       84.99    148.36 o 
 -12  -6   8      415.71      392.67    189.04 o 
 -11  -6   8      244.53      350.03    169.44 o 
 -10  -6   8     1265.87     1691.40    210.99 o 
  -9  -6   8      398.27      608.27    133.66 o 
  -8  -6   8     5652.02     5620.88    471.21 o 
  -7  -6   8     3452.55     3019.81    236.90 o 
  -6  -6   8     4333.45     4237.18    362.83 o 
  -5  -6   8      207.12      188.12    113.89 o 
  -4  -6   8      459.52      367.72    127.50 o 
  -3  -6   8     2324.09     2239.22    243.43 o 
  -2  -6   8     3524.30     3739.71    182.28 o 
  -1  -6   8        3.78       43.47     60.51 o 
   0  -6   8     4484.39     4467.28    298.72 o 
   1  -6   8      257.54      103.41     63.20 o 
   2  -6   8      702.98      705.39    108.51 o 
   3  -6   8     2361.90     2453.88    171.40 o 
   4  -6   8     7474.06     7407.49    314.28 o 
   5  -6   8    10303.53    10075.71    530.11 o 
   6  -6   8     2030.45     1785.80    371.00 o 
   7  -6   8        4.49      -26.34    112.62 o 
   8  -6   8     1360.42     1178.20    217.82 o 
   9  -6   8     2283.32     2401.98    535.13 o 
  10  -6   8       51.14       80.61    158.68 o 
  11  -6   8     3586.08     3661.79    397.37 o 
  12  -6   8      294.78      242.71    179.73 o 
 -15  -5   8        9.43       40.18    130.88 o 
 -14  -5   8       32.81       66.09    126.53 o 
 -13  -5   8      220.03      271.38    134.64 o 
 -12  -5   8     1859.68     1714.11    216.55 o 
 -11  -5   8     1967.23     2125.41    231.38 o 
 -10  -5   8     1727.38     1599.82    199.35 o 
  -9  -5   8      339.09      384.29    151.49 o 
  -8  -5   8     3503.02     3936.62    269.34 o 
  -7  -5   8     2182.57     2204.96    269.78 o 
  -6  -5   8     3050.31     3321.84    233.10 o 
  -5  -5   8    11189.04    10645.07    428.81 o 
  -4  -5   8     1491.47     1927.73    174.13 o 
  -3  -5   8     3121.19     2993.00    304.83 o 
  -2  -5   8     1883.73     1915.80    125.91 o 
  -1  -5   8      160.06       19.14     84.61 o 
   0  -5   8     4562.51     4133.15    187.83 o 
   1  -5   8     1124.55     1165.71    109.50 o 
   2  -5   8      322.65      363.73    108.62 o 
   3  -5   8     3789.47     4155.94    323.86 o 
   4  -5   8     2415.03     2316.99    243.86 o 
   5  -5   8       48.94       55.36     71.39 o 
   6  -5   8       21.26       23.39    179.80 o 
   7  -5   8     7335.67     7352.88    460.76 o 
   8  -5   8      990.76      902.40    195.85 o 
   9  -5   8     2192.18     2007.77    538.07 o 
  10  -5   8       96.73       55.58    178.52 o 
  11  -5   8      274.26      104.72    150.08 o 
  12  -5   8      348.34      378.05    183.70 o 
  13  -5   8        8.77      -57.88    150.62 o 
 -16  -4   8      179.91      -15.19    182.72 o 
 -15  -4   8      492.35      856.69    187.80 o 
 -14  -4   8       62.59      218.02    126.07 o 
 -13  -4   8     2481.61     2728.77    269.73 o 
 -12  -4   8     1046.64     1168.30    186.80 o 
 -11  -4   8       21.94     -111.91     84.44 o 
 -10  -4   8      572.64      780.28    176.81 o 
  -9  -4   8     2817.63     2697.91    226.30 o 
  -8  -4   8     1630.10     1891.10    208.04 o 
  -7  -4   8    12801.63    13060.53    507.81 o 
  -6  -4   8      114.13      144.27     91.06 o 
  -5  -4   8      489.64      446.14    113.44 o 
  -4  -4   8      398.90      413.97     82.54 o 
  -3  -4   8    10143.11    10192.47    341.52 o 
  -2  -4   8     5298.17     4815.69    193.58 o 
  -1  -4   8     5808.17     5794.64    232.55 o 
   0  -4   8     1730.17     1630.69    129.75 o 
   1  -4   8     1515.35     1486.23    113.83 o 
   2  -4   8     1822.75     1906.55    144.34 o 
   3  -4   8        3.72       54.21     92.89 o 
   4  -4   8    11970.66    11617.02    423.47 o 
   5  -4   8     2242.74     1982.24    235.40 o 
   6  -4   8    13336.28    12862.72    462.87 o 
   7  -4   8      440.10      439.39    153.23 o 
   8  -4   8      891.78      446.09    152.97 o 
   9  -4   8       85.59      166.84    130.30 o 
  10  -4   8     1478.90     1669.05    285.39 o 
  11  -4   8     1076.08      893.79    214.57 o 
  12  -4   8       87.47       28.37    138.06 o 
  13  -4   8       96.81      294.15    187.76 o 
  14  -4   8      421.26      570.49    231.29 o 
 -16  -3   8       51.78      -65.85    221.39 o 
 -15  -3   8      775.63     1648.51    369.96 o 
 -14  -3   8       27.17      -53.32    113.56 o 
 -13  -3   8     1594.31     2093.12    240.83 o 
 -12  -3   8     2117.86     2408.31    240.81 o 
 -11  -3   8     3040.38     3398.21    445.67 o 
 -10  -3   8     3565.39     3676.67    265.49 o 
  -9  -3   8      134.52       62.35     93.11 o 
  -8  -3   8      307.45      406.20    108.54 o 
  -7  -3   8      357.15      396.79    107.67 o 
  -6  -3   8      258.24      182.66     83.74 o 
  -5  -3   8      126.76      211.11     44.64 o 
  -4  -3   8     8547.35     8609.89    380.70 o 
  -3  -3   8       21.58      -66.47     44.31 o 
  -2  -3   8     6218.58     6079.44    263.59 o 
  -1  -3   8      433.20      433.99     68.85 o 
   0  -3   8     3945.90     4035.25    340.19 o 
   1  -3   8      250.15      121.22     53.57 o 
   2  -3   8     9921.18     9237.06    347.70 o 
   3  -3   8     4807.20     4968.26    448.69 o 
   4  -3   8     8230.63     8273.09    494.33 o 
   5  -3   8       36.28       54.19     60.41 o 
   6  -3   8      851.33      952.42    101.58 o 
   7  -3   8      883.67      868.05    100.21 o 
   8  -3   8     3895.49     3851.48    325.30 o 
   9  -3   8     1825.55     2073.85    263.88 o 
  10  -3   8     2331.03     2141.14    277.74 o 
  11  -3   8       13.17       14.04    125.48 o 
  12  -3   8        1.30     -179.33    185.68 o 
  13  -3   8     2342.25     2162.09    437.26 o 
  14  -3   8        1.45      -55.37    195.67 o 
 -16  -2   8      115.82      112.53    181.68 o 
 -15  -2   8       11.48       30.60    169.13 o 
 -14  -2   8     3851.88     4651.11    339.50 o 
 -13  -2   8      114.59       91.09    107.06 o 
 -12  -2   8     1917.61     1801.84    246.55 o 
 -11  -2   8        1.38       15.18     86.72 o 
 -10  -2   8       73.47       19.85     90.42 o 
  -9  -2   8     1708.27     1499.13    176.86 o 
  -8  -2   8     3700.13     3870.95    250.02 o 
  -7  -2   8      718.88      606.87     83.56 o 
  -6  -2   8     4935.98     5080.85    203.57 o 
  -5  -2   8      103.61       75.85     42.27 o 
  -4  -2   8       45.24      155.08     89.63 o 
  -3  -2   8      791.98      738.09     87.36 o 
  -2  -2   8    20648.06    21593.10    593.36 o 
  -1  -2   8    45680.17    46931.12   1190.26 o 
   0  -2   8     6209.76     6351.62    257.65 o 
   1  -2   8    11138.38    10373.43    322.25 o 
   2  -2   8     1413.69     1896.24    223.67 o 
   3  -2   8     2529.98     2763.43    167.01 o 
   4  -2   8      167.59      158.19     65.09 o 
   5  -2   8     4058.97     3991.42    205.89 o 
   6  -2   8        2.07       38.25     53.54 o 
   7  -2   8     3183.76     3365.05    173.58 o 
   8  -2   8      940.19      808.90    100.77 o 
   9  -2   8       15.09       90.92    115.95 o 
  10  -2   8        0.71      -10.60    115.84 o 
  11  -2   8     5598.02     5503.22    854.38 o 
  12  -2   8      534.52      293.53    160.98 o 
  13  -2   8      355.08      433.86    192.59 o 
  14  -2   8     2872.49     2446.50    340.58 o 
  15  -2   8       72.82      113.17    304.25 o 
 -16  -1   8      671.38      979.03    256.52 o 
 -15  -1   8     2785.27     3985.77    437.61 o 
 -14  -1   8       35.11      318.87    176.77 o 
 -13  -1   8       55.60       -4.05    140.48 o 
 -12  -1   8     1377.11     1595.35    397.59 o 
 -11  -1   8     2304.06     2192.25    217.58 o 
 -10  -1   8     1060.93     1233.81    162.48 o 
  -9  -1   8     1254.11     1549.16    233.41 o 
  -8  -1   8        1.85      -79.30     52.87 o 
  -7  -1   8      704.97      833.62     97.85 o 
  -6  -1   8     2326.79     2227.16    119.92 o 
  -5  -1   8     3145.19     2886.66    225.91 o 
  -4  -1   8     1229.31     1213.20    106.16 o 
  -3  -1   8     9930.72     9027.42    295.42 o 
  -2  -1   8       72.71       67.08     50.43 o 
  -1  -1   8     1119.85     1146.41     92.74 o 
   0  -1   8     1431.31     1507.48    100.02 o 
   1  -1   8    22987.40    22860.44    614.50 o 
   2  -1   8    10258.43    10642.20    325.23 o 
   3  -1   8    13371.40    13423.82    460.95 o 
   4  -1   8     3030.78     2871.51    178.32 o 
   5  -1   8     2808.46     2630.98    166.25 o 
   6  -1   8     2969.90     3276.76    406.45 o 
   7  -1   8       81.68       26.41     45.27 o 
   8  -1   8     3795.24     3746.91    387.93 o 
   9  -1   8     4379.54     4486.71    269.54 o 
  10  -1   8     5026.35     6237.22   1047.35 o 
  11  -1   8     1726.84     1553.49    239.28 o 
  12  -1   8      363.58      403.19    160.41 o 
  13  -1   8      438.69      384.42    281.28 o 
  14  -1   8     3342.38     3111.22    371.81 o 
  15  -1   8      130.44     -223.78    236.02 o 
 -15   0   8      609.99      594.03    222.71 o 
 -14   0   8       46.50      -14.22    141.82 o 
 -13   0   8     2807.86     2879.11    507.32 o 
 -12   0   8      260.62      205.02    138.90 o 
 -11   0   8     2359.71     2228.10    213.21 o 
 -10   0   8      404.91      574.52    127.56 o 
  -9   0   8      342.90      345.26     89.74 o 
  -8   0   8      761.82      834.80    106.81 o 
  -7   0   8     9752.40     9611.85    330.40 o 
  -6   0   8     5726.43     5656.67    196.75 o 
  -5   0   8     2889.11     2833.96    130.31 o 
  -4   0   8        3.22       10.48     46.56 o 
  -3   0   8     1959.06     2207.38    130.43 o 
  -2   0   8    13203.97    12926.51    377.84 o 
  -1   0   8      507.07      740.35     76.17 o 
   0   0   8    31655.39    31377.42    926.41 o 
   1   0   8      813.34      896.37     98.26 o 
   2   0   8     3970.85     3660.10    190.56 o 
   3   0   8      155.20      184.85     65.18 o 
   4   0   8     3795.47     3964.19    199.32 o 
   5   0   8      463.13      458.62     80.72 o 
   6   0   8     6890.23     6569.89    352.91 o 
   7   0   8      552.66      855.79     95.43 o 
   8   0   8     3378.21     3923.43    192.42 o 
   9   0   8      647.51      442.52    138.20 o 
  10   0   8     2897.10     3129.43    403.34 o 
  11   0   8      161.56      101.06    125.96 o 
  12   0   8     7883.79     8719.02    541.82 o 
  13   0   8      775.28      851.94    259.11 o 
  14   0   8      378.50      502.77    185.42 o 
  15   0   8       40.51      169.76    295.43 o 
 -15   1   8       18.44     -138.62    144.40 o 
 -14   1   8      656.00      816.01    219.18 o 
 -13   1   8      341.59      268.84    166.72 o 
 -12   1   8      212.77      150.61    132.60 o 
 -11   1   8      196.88      117.92     84.23 o 
 -10   1   8     2316.88     1971.79    160.01 o 
  -9   1   8      307.65      195.51     80.26 o 
  -8   1   8     5079.09     4831.85    224.65 o 
  -7   1   8      919.86     1106.44     98.19 o 
  -6   1   8      777.28      768.78     80.98 o 
  -5   1   8        1.25       30.69     42.66 o 
  -4   1   8    15792.90    15696.71    452.34 o 
  -3   1   8     4180.99     4021.07    164.77 o 
  -2   1   8    20261.92    20942.94    562.18 o 
  -1   1   8    11583.48    12093.35    348.25 o 
   0   1   8     1768.46     2175.08    108.08 o 
   1   1   8     4971.47     5321.90    212.05 o 
   2   1   8     2591.09     2485.15    119.22 o 
   3   1   8    17693.38    17909.53    581.86 o 
   4   1   8    17702.54    18413.28    600.39 o 
   5   1   8     2805.58     2566.59    132.88 o 
   6   1   8      948.16      855.29     87.48 o 
   7   1   8     4189.45     4482.79    195.42 o 
   8   1   8       50.24      115.09     61.23 o 
   9   1   8    15250.46    15576.78    565.41 o 
  10   1   8       18.46      -20.53     71.78 o 
  11   1   8     1148.29     1205.40    147.73 o 
  12   1   8      112.31       23.95     88.05 o 
  13   1   8        4.98     -163.56    109.04 o 
  14   1   8        1.00     -242.88    201.73 o 
  15   1   8     1066.60      872.20    373.57 o 
  16   1   8        1.88      179.93    311.11 o 
 -15   2   8       47.90      257.59    187.90 o 
 -14   2   8      164.46      135.82    169.39 o 
 -13   2   8      185.26      429.11    240.07 o 
 -12   2   8     1780.93     1943.68    224.02 o 
 -11   2   8      337.32      309.99    116.44 o 
 -10   2   8     1156.09     1296.80    136.33 o 
  -9   2   8      752.91      899.96    117.21 o 
  -8   2   8     2808.38     2895.80    174.12 o 
  -7   2   8     9324.28     9194.58    319.67 o 
  -6   2   8     1105.93     1183.04     93.68 o 
  -5   2   8     4567.01     4265.50    161.99 o 
  -4   2   8     1868.90     1794.09    124.18 o 
  -3   2   8        1.58       39.85     42.82 o 
  -2   2   8       10.13      -42.35     35.49 o 
  -1   2   8    16772.86    17152.22    463.77 o 
   0   2   8      252.67      283.83     48.85 o 
   1   2   8     6949.35     7115.99    256.39 o 
   2   2   8     3540.19     3724.47    155.61 o 
   3   2   8     6932.06     6582.12    215.34 o 
   4   2   8     1234.38     1492.32     94.86 o 
   5   2   8     9080.78     9528.05    299.54 o 
   6   2   8     5020.46     5489.92    208.61 o 
   7   2   8    19969.41    19782.58    594.84 o 
   8   2   8     4297.22     4549.33    311.89 o 
   9   2   8       25.28       16.33     73.02 o 
  10   2   8      809.54      669.04    181.55 o 
  11   2   8     2990.04     2923.40    217.81 o 
  12   2   8     2779.61     2875.19    229.60 o 
  13   2   8      245.08      233.52    133.93 o 
  14   2   8     1064.68     1250.55    392.44 o 
  15   2   8     1605.33     1656.09    479.77 o 
  16   2   8       12.69      119.54    262.73 o 
 -15   3   8      763.99      932.76    253.24 o 
 -14   3   8        8.18      -88.47    161.13 o 
 -13   3   8      463.97      226.87    174.32 o 
 -12   3   8       38.86       51.46    112.12 o 
 -11   3   8     1463.94     1677.15    203.29 o 
 -10   3   8      176.11       36.50     96.71 o 
  -9   3   8     8313.52     9131.30    427.44 o 
  -8   3   8       70.37      -34.19     59.68 o 
  -7   3   8     4375.69     4868.49    200.72 o 
  -6   3   8     1046.61     1285.28    124.34 o 
  -5   3   8     5621.09     5503.92    212.67 o 
  -4   3   8     1835.44     1922.66    152.64 o 
  -3   3   8     8652.49     8149.76    261.78 o 
  -2   3   8     6657.75     6945.59    226.05 o 
  -1   3   8    10700.84    11538.45    329.89 o 
   0   3   8     4685.01     5426.89    178.15 o 
   1   3   8     4532.91     5323.19    169.19 o 
   2   3   8    11946.09    12432.04    394.43 o 
   3   3   8     5822.67     6398.47    222.31 o 
   4   3   8    15205.75    14900.25    419.76 o 
   5   3   8     3740.58     3766.05    154.35 o 
   6   3   8     9524.34     9880.01    313.44 o 
   7   3   8     1247.33     1430.66    110.84 o 
   8   3   8    12019.88    11852.69    441.34 o 
   9   3   8      153.48       67.78     72.74 o 
  10   3   8     4397.38     4672.72    260.99 o 
  11   3   8        5.43      104.47     82.76 o 
  12   3   8        6.76      -48.47     79.61 o 
  13   3   8     1010.14     1262.74    216.15 o 
  14   3   8      456.21      391.58    278.89 o 
  15   3   8       68.98      140.12    271.91 o 
  16   3   8      662.29      176.74    282.45 o 
 -15   4   8      895.23      712.44    564.83 o 
 -14   4   8       61.77       75.64    170.64 o 
 -13   4   8     1439.23     1879.80    243.19 o 
 -12   4   8     1579.80     1743.83    217.16 o 
 -11   4   8       24.84      209.40    115.46 o 
 -10   4   8     1690.29     1694.02    200.28 o 
  -9   4   8      237.50      122.77     97.54 o 
  -8   4   8      606.67      487.53    105.98 o 
  -7   4   8     1928.54     1665.87    113.31 o 
  -6   4   8     1827.08     1840.29    111.66 o 
  -5   4   8     2746.25     2950.65    134.30 o 
  -4   4   8    12434.07    12169.40    371.24 o 
  -3   4   8      316.11      477.66     66.38 o 
  -2   4   8        1.70      -49.47     32.98 o 
  -1   4   8      164.79      186.17     51.50 o 
   0   4   8      808.87      866.67     65.65 o 
   1   4   8     2001.02     2159.27    109.49 o 
   2   4   8     2405.57     1918.84    159.87 o 
   3   4   8      593.39      752.87    110.06 o 
   4   4   8        1.72        5.23     48.12 o 
   5   4   8     4557.53     4677.55    171.65 o 
   6   4   8    12181.95    11639.42    355.43 o 
   7   4   8    13516.11    13458.88    530.38 o 
   8   4   8    21570.01    20909.45    693.14 o 
   9   4   8     5755.04     5679.15    419.67 o 
  10   4   8     3293.02     3267.57    217.28 o 
  11   4   8      412.62      363.50    138.12 o 
  12   4   8     1394.45     1490.07    173.31 o 
  13   4   8     4090.55     3784.71    449.33 o 
  14   4   8      147.88      266.52    264.56 o 
  15   4   8     1408.76     1383.93    400.15 o 
  16   4   8        3.86     -114.77    232.72 o 
 -14   5   8     2020.09     2663.06    552.98 o 
 -13   5   8      185.47      278.31    144.22 o 
 -12   5   8      250.59      191.21    124.69 o 
 -11   5   8       34.01     -117.62     92.59 o 
 -10   5   8     2010.57     2067.71    215.78 o 
  -9   5   8      792.55      868.10    147.61 o 
  -8   5   8     4564.28     4616.08    284.68 o 
  -7   5   8       18.78       37.02     52.20 o 
  -6   5   8     4368.77     4277.82    170.09 o 
  -5   5   8       60.93       11.10     44.45 o 
  -4   5   8      361.55      201.58     66.58 o 
  -3   5   8     3541.83     3728.12    182.36 o 
  -2   5   8    21858.28    22296.41    589.15 o 
  -1   5   8     6217.96     5483.37    187.66 o 
   0   5   8      703.50      559.05     57.80 o 
   1   5   8     2517.29     2253.30    236.03 o 
   2   5   8       66.80      169.40     69.18 o 
   3   5   8    13733.03    14307.61    624.48 o 
   4   5   8     5292.94     5661.03    297.63 o 
   5   5   8    14545.34    14231.75    594.85 o 
   6   5   8     1459.41     1369.15     94.17 o 
   7   5   8      552.09      547.63     66.66 o 
   8   5   8     1609.90     1928.37    122.12 o 
   9   5   8     1908.03     2202.06    138.51 o 
  10   5   8      196.01      102.68     68.31 o 
  11   5   8     1610.85     1528.30    135.89 o 
  12   5   8      103.83      -83.56    104.11 o 
  13   5   8        3.98      -55.16    131.00 o 
  14   5   8       24.18      154.17    129.10 o 
  15   5   8      711.75      593.18    296.29 o 
  16   5   8      917.64      319.19    314.78 o 
  17   5   8     1593.74     1177.92    413.50 o 
 -14   6   8       37.42       -1.39    141.01 o 
 -13   6   8      118.94       45.27    125.77 o 
 -12   6   8      932.04      765.56    172.69 o 
 -11   6   8     3465.87     3302.95    287.90 o 
 -10   6   8        3.56      -98.88     97.44 o 
  -9   6   8      127.88       79.69     93.42 o 
  -8   6   8     1122.73      948.15    198.62 o 
  -7   6   8      829.21      980.43    144.33 o 
  -6   6   8       29.61       59.80     50.64 o 
  -5   6   8     3338.50     3622.90    150.80 o 
  -4   6   8     3638.75     3371.82    140.50 o 
  -3   6   8     3029.87     3021.70    130.30 o 
  -2   6   8        0.79      -30.30     34.46 o 
  -1   6   8      188.31      156.79     54.45 o 
   0   6   8      985.90     1002.45     89.58 o 
   1   6   8    30966.00    30878.78   1012.89 o 
   2   6   8    12362.61    11814.52    384.09 o 
   3   6   8      236.00      210.18     77.84 o 
   4   6   8     4753.09     4221.11    250.78 o 
   5   6   8      683.21      940.06    139.11 o 
   6   6   8    14164.70    14462.69    450.30 o 
   7   6   8     3765.67     4000.31    190.94 o 
   8   6   8    15266.77    15346.09    449.50 o 
   9   6   8    12710.88    12991.63    404.80 o 
  10   6   8       49.13      -49.61     58.40 o 
  11   6   8        1.51      133.26    216.98 o 
  12   6   8     1217.85     1133.26    546.09 o 
  13   6   8      689.99      702.66    415.89 o 
  14   6   8     4782.68     4277.14    375.41 o 
  15   6   8      238.63      422.08    170.51 o 
  16   6   8      342.55       85.37    229.53 o 
  17   6   8      164.52      -59.28    233.08 o 
 -13   7   8      858.69     1125.57    274.02 o 
 -12   7   8      131.10      230.29    131.50 o 
 -11   7   8      641.82      672.43    219.35 o 
 -10   7   8      111.26       49.67    105.09 o 
  -9   7   8     2657.95     3261.16    297.75 o 
  -8   7   8       17.17      -28.64     80.89 o 
  -7   7   8     3960.00     3617.46    252.42 o 
  -6   7   8     1328.53     1619.08    301.58 o 
  -5   7   8      349.73      309.40     92.73 o 
  -4   7   8     6587.76     6854.50    219.63 o 
  -3   7   8     3118.96     3188.88    151.20 o 
  -2   7   8     5654.84     5718.79    233.55 o 
  -1   7   8      794.64      818.93    110.86 o 
   0   7   8    17467.80    18659.63    581.96 o 
   1   7   8     7156.85     7816.57    285.47 o 
   2   7   8      234.76      178.87     51.77 o 
   3   7   8     9864.10    11294.24    316.97 o 
   4   7   8     6300.38     6099.36    230.34 o 
   5   7   8       83.38       14.21     98.35 o 
   6   7   8     2537.72     2448.19    154.95 o 
   7   7   8     4731.33     4958.09    202.23 o 
   8   7   8      350.90      409.63     80.47 o 
   9   7   8      224.05      314.29     93.24 o 
  10   7   8     1320.52     1352.65    148.92 o 
  11   7   8     2450.83     2778.01    287.93 o 
  12   7   8     5571.66     5761.46    414.57 o 
  13   7   8      312.78      304.46    151.82 o 
  14   7   8       20.23      -58.08    117.35 o 
  15   7   8      181.96      118.40    140.01 o 
  16   7   8      433.28      843.18    314.05 o 
  17   7   8     2338.81     1983.00    463.11 o 
 -13   8   8      200.15       72.77    180.48 o 
 -12   8   8      444.46      177.53    226.59 o 
 -11   8   8     1029.38     1322.16    649.83 o 
 -10   8   8     2225.56     2431.55    309.70 o 
  -9   8   8      572.29      508.93    170.84 o 
  -8   8   8        4.53     -153.72    102.48 o 
  -7   8   8      533.93      358.12    148.86 o 
  -6   8   8     7283.41     7816.01    459.40 o 
  -5   8   8     1140.11     1111.78    122.84 o 
  -4   8   8     8012.38     8216.64    278.60 o 
  -3   8   8     1650.66     1490.57    108.97 o 
  -2   8   8      633.00      825.66     95.61 o 
  -1   8   8      400.77      402.66     71.51 o 
   0   8   8     1217.61     1164.60    105.58 o 
   1   8   8      520.68      600.47     81.98 o 
   2   8   8    16000.46    16934.19    541.72 o 
   3   8   8    19372.56    19575.83   1105.53 o 
   4   8   8     3251.19     3070.14    180.75 o 
   5   8   8      428.86      455.71     85.49 o 
   6   8   8       59.02       -6.85     56.84 o 
   7   8   8     6923.60     7666.63    357.15 o 
   8   8   8      221.72      339.14     71.52 o 
   9   8   8     1699.19     1972.89    189.33 o 
  10   8   8       21.77      276.69    170.74 o 
  11   8   8       40.21       54.17    110.85 o 
  12   8   8      567.37      753.59    177.54 o 
  13   8   8     3888.62     4108.07    366.34 o 
  14   8   8     2559.82     2500.27    541.31 o 
  15   8   8     4160.96     4075.76    821.55 o 
  16   8   8        7.22        7.63    208.89 o 
 -12   9   8      956.62     1159.70    265.85 o 
 -11   9   8      417.76      664.77    213.94 o 
 -10   9   8       83.12      -23.62    134.92 o 
  -9   9   8       11.34      -56.83    123.93 o 
  -8   9   8     1948.44     2261.04    433.10 o 
  -7   9   8     2346.80     1779.41    253.24 o 
  -6   9   8      802.23     1002.08    195.73 o 
  -5   9   8      101.35      -92.53    107.30 o 
  -4   9   8     8035.16     8007.18    334.56 o 
  -3   9   8     2219.75     2670.11    144.32 o 
  -2   9   8      466.63      666.34     83.40 o 
  -1   9   8     6262.94     6819.83    271.71 o 
   0   9   8      147.70       62.41     44.71 o 
   1   9   8       20.05        7.43     60.15 o 
   2   9   8     2896.86     3027.19    197.97 o 
   3   9   8      333.71      338.91    144.28 o 
   4   9   8       51.60      199.67     75.66 o 
   5   9   8     6518.72     6136.50    301.12 o 
   6   9   8     2033.73     1822.75    158.96 o
[truncated: 406,302 more chars]
